# Supplementary material for: Variability in deer diet and plant vulnerability to browsing among forests with different establishment years of sika deer
Source: PeerJ. 2021 Sep 17;9:e12165. doi: 10.7717/peerj.12165 (PMC8451445; doi:10.7717/peerj.12165)
Supplement: Supplemental Information 3 — Plant species detected in the vegetation survey, feeding traces and DNA barcoding of feces. [file peerj-09-12165-s003.zip]

Archive with 24 entries (24 files):
- coverage_30sp.csv
- __MACOSX/._coverage_30sp.csv
- coverage_58sp.csv
- __MACOSX/._coverage_58sp.csv
- coverage_mdg.csv
- __MACOSX/._coverage_mdg.csv
- coverage.csv
- __MACOSX/._coverage.csv
- DNA_NMDS_rate.csv
- __MACOSX/._DNA_NMDS_rate.csv
- DNA_NMDS2_rate.csv
- __MACOSX/._DNA_NMDS2_rate.csv
- mdg_NMDS.csv
- __MACOSX/._mdg_NMDS.csv
- plant_list (in plant_site.csv).xlsx
- __MACOSX/._plant_list (in plant_site.csv).xlsx
- plant_site.csv
- __MACOSX/._plant_site.csv
- R_codes.R
- __MACOSX/._R_codes.R
- README.txt
- __MACOSX/._README.txt
- speciesdiversity.csv
- __MACOSX/._speciesdiversity.csv
