# Supplementary material for: Variability in deer diet and plant vulnerability to browsing among forests with different establishment years of sika deer
Source: PeerJ. 2021 Sep 17;9:e12165. doi: 10.7717/peerj.12165 (PMC8451445; doi:10.7717/peerj.12165)
Supplement: Supplemental Information 3 — Plant species detected in the vegetation survey, feeding traces and DNA barcoding of feces. [file peerj-09-12165-s003.zip › coverage_30sp.csv]

no	lifeform	plant_architecture	y1978	y2003	y2011	y2014
a7	annual	erect	10	6.333333333	5.25	2
a12	annual	erect	41	14.5	37	2
a14	annual	erect	1	5.5	8	6
p6	perrenial	erect	8	1	2	1.5
p11	perrenial	tussock	68	63.5	336	162.6666667
p13	perrenial	tussock	4.5	7.666666667	3.333333333	12.5
p15	perrenial	prostrate	4	13	140.3333333	92
p16	perrenial	prostrate	186	13	57.5	29.33333333
p17	perrenial	prostrate	10.33333333	6.333333333	23.66666667	4.25
p28	perrenial	tussock	21	102.75	175.25	45.6
p30	perrenial	rosset_seasonal	7	8.4	8.75	4
p32	perrenial	erect	6	1.5	4	1
p34	perrenial	erect	4	2.333333333	10.75	5
p43	perrenial	erect	3	14.5	15	15.4
p45	perrenial	rosset_seasonal	5	10	27	18.25
p46	perrenial	erect	3	4	14.33333333	8
p48	perrenial	erect	11	10.33333333	5	19.75
p49	perrenial	rosset_seasonal	3	7	10	8.285714286
p62	perrenial	erect	7	7	11	13
p79	perrenial	prostrate	4.25	5	9	6
p83	perrenial	rosset	2.666666667	7	1	1.4
p91	perrenial	erect	1	3	7.25	1.4
p93	perrenial	erect	85	2	6	6.8
p96	perrenial	erect	24.5	9	10.25	10.2
p98	perrenial	erect	3.5	5	3	3
p102	perrenial	erect	1	3	8	2
p109	perrenial	rosset_seasonal	2	1	3	3
p111	perrenial	erect	5	1.5	5.5	11.25
p118	perrenial	erect	4.5	13.25	12.25	25.25
p132	perrenial	erect	7.5	4	1.5	2
