# Supplementary material for: Variability in deer diet and plant vulnerability to browsing among forests with different establishment years of sika deer
Source: PeerJ. 2021 Sep 17;9:e12165. doi: 10.7717/peerj.12165 (PMC8451445; doi:10.7717/peerj.12165)
Supplement: Supplemental Information 3 — Plant species detected in the vegetation survey, feeding traces and DNA barcoding of feces. [file peerj-09-12165-s003.zip › coverage_58sp.csv]

no	lifeform	y1978	y2003	y2011	y2014
a7	annual	10	6.333333333	5.25	2
a12	annual	41	14.5	37	2
a14	annual	1	5.5	8	6
p6	perrenial	8	1	2	1.5
p11	perrenial	68	63.5	336	162.6666667
p13	perrenial	4.5	7.666666667	3.333333333	12.5
p15	perrenial	4	13	140.3333333	92
p16	perrenial	186	13	57.5	29.33333333
p17	perrenial	10.33333333	6.333333333	23.66666667	4.25
p28	perrenial	21	102.75	175.25	45.6
p30	perrenial	7	8.4	8.75	4
p32	perrenial	6	1.5	4	1
p34	perrenial	4	2.333333333	10.75	5
p43	perrenial	3	14.5	15	15.4
p45	perrenial	5	10	27	18.25
p46	perrenial	3	4	14.33333333	8
p48	perrenial	11	10.33333333	5	19.75
p49	perrenial	3	7	10	8.285714286
p62	perrenial	7	7	11	13
p79	perrenial	4.25	5	9	6
p83	perrenial	2.666666667	7	1	1.4
p91	perrenial	1	3	7.25	1.4
p93	perrenial	85	2	6	6.8
p96	perrenial	24.5	9	10.25	10.2
p98	perrenial	3.5	5	3	3
p102	perrenial	1	3	8	2
p109	perrenial	2	1	3	3
p111	perrenial	5	1.5	5.5	11.25
p118	perrenial	4.5	13.25	12.25	25.25
p132	perrenial	7.5	4	1.5	2
v8	vine	2	1	4	11
v16	vine	2	11	2	9.5
v17	vine	1.5	1.5	2	8.5
v20	vine	2	26.66666667	31.33333333	34.33333333
v26	vine	1.25	3.25	10	29.75
v27	vine	10	4.333333333	16.66666667	9.2
t4	tree	2	3.666666667	4	6.8
t6	tree	3.333333333	5.25	9	28.42857143
t7	tree	6.666666667	10.8	7	2
t11	tree	1	20	2.333333333	16.4
t13	tree	5	14.25	13.75	21.8
t15	tree	10	19.5	9.5	8
t18	tree	3	20	11.66666667	17.5
t23	tree	46.5	9	19.75	12
t26	tree	1	7.666666667	1	20.85714286
t31	tree	3.333333333	5.5	3	9.333333333
t39	tree	2.5	20.33333333	7	14.14285714
t45	tree	9	11	18.75	17.8
t48	tree	1	1	3	3
t51	shrub	2	14.33333333	17.66666667	34
s10	shrub	1.5	2.5	9	6.25
s14	shrub	13.33333333	59.66666667	13	51.5
s15	shrub	11.5	12	16.66666667	23
s19	shrub	1.5	11.8	15	3.8
s22	shrub	2	23.66666667	27	20
s32	shrub	30.5	130	19.5	34
s38	shrub	10	19.5	13.5	26.14285714
s39	shrub	1	10	7.5	61.33333333
