# Supplementary material for: Variability in deer diet and plant vulnerability to browsing among forests with different establishment years of sika deer
Source: PeerJ. 2021 Sep 17;9:e12165. doi: 10.7717/peerj.12165 (PMC8451445; doi:10.7717/peerj.12165)
Supplement: Supplemental Information 3 — Plant species detected in the vegetation survey, feeding traces and DNA barcoding of feces. [file peerj-09-12165-s003.zip › coverage_mdg.csv]

year	site	lifeform	mdg	coverage	survey_year
y1978	ooiwaisawa	annual	1.25	4	y2017
y1978	ooiwaisawa	annual	0.681818182	2	y2017
y1978	suezaki	annual	6.666666667	41	y2016
y1978	suezaki	annual	16.25	24	y2016
y1978	akasaka	annual	9.25	2	y2016
y2003	hirazasa	annual	5	1	y2017
y2003	hirazasa	annual	0	4	y2017
y2003	hirazasa	annual	10.71428571	1	y2017
y2003	hirazasa	annual	0.526315789	6	y2017
y2003	kamiayaori	annual	1.458333333	19	y2017
y2003	kamiayaori	annual	0	9	y2017
y2003	fuefuki	annual	0	1	y2017
y2011	setamai	annual	0.142857143	61	y2017
y2011	setamai	annual	1.071428571	11	y2017
y2011	setamai	annual	0	7	y2017
y2011	hitokabe	annual	0	13	y2017
y2011	hitokabe	annual	0	1	y2017
y2011	hitokabe	annual	0.833333333	8	y2017
y2011	nakatakiyama	annual	0	0	y2016
y2011	miyamori	annual	5	7	y2016
y2011	miyamori	annual	0.833333333	2	y2016
y2014	takizawa	annual	0	3	y2017
y2014	shiwa	annual	0	1	y2017
y2014	minamisawa	annual	0	12	y2016
y2014	iwami	annual	0	2	y2016
y2014	terasawa	annual	3.684210526	1	y2016
y2014	terasawa	annual	0.833333333	3	y2016
y2014	terasawa	annual	1	42	y2016
y2014	terasawa	annual	0.6	85	y2016
y1978	ooiwaisawa	perrinial	2.142857143	3	y2017
y1978	ooiwaisawa	perrinial	1.5	3	y2017
y1978	ooiwaisawa	perrinial	0.333333333	117	y2017
y1978	ooiwaisawa	perrinial	8.461538462	4	y2017
y1978	ooiwaisawa	perrinial	3	1	y2017
y2003	ooiwaisawa	perrinial	6.666666667	3	y2017
y1978	ooiwaisawa	perrinial	4.117647059	186	y2017
y1978	ooiwaisawa	perrinial	3.043478261	24	y2017
y1978	ooiwaisawa	perrinial	7	2	y2017
y1978	kuromoriyama	perrinial	2.727272727	3	y2017
y1978	kuromoriyama	perrinial	2.307692308	1	y2017
y1978	kuromoriyama	perrinial	1.764705882	6	y2017
y1978	kuromoriyama	perrinial	0.714285714	5	y2017
y1978	kuromoriyama	perrinial	2.307692308	8	y2017
y1978	kuromoriyama	perrinial	12.03125	11	y2017
y1978	kuromoriyama	perrinial	5.714285714	3	y2017
y1978	kuromoriyama	perrinial	1.818181818	1	y2017
y1978	kuromoriyama	perrinial	6.071428571	7	y2017
y1978	kuromoriyama	perrinial	1.818181818	6	y2017
y1978	kuromoriyama	perrinial	3.333333333	7	y2017
y1978	kuromoriyama	perrinial	3	3	y2017
y1978	kuromoriyama	perrinial	1.363636364	1	y2017
y1978	suezaki	perrinial	5	2	y2016
y1978	suezaki	perrinial	12.08	2	y2016
y1978	suezaki	perrinial	5	85	y2016
y1978	suezaki	perrinial	7	4	y2016
y1978	suezaki	perrinial	0.71	3	y2016
y1978	suezaki	perrinial	2.36	46	y2016
y1978	suezaki	perrinial	1.66	1	y2016
y1978	suezaki	perrinial	0	6	y2016
y1978	akasaka	perrinial	5.75	5	y2016
y1978	akasaka	perrinial	0	57	y2016
y1978	akasaka	perrinial	7.352941176	7	y2016
y1978	akasaka	perrinial	0	2	y2016
y1978	akasaka	perrinial	25	68	y2016
y1978	akasaka	perrinial	6.842105263	6	y2016
y1978	akasaka	perrinial	16.875	2	y2016
y1978	akasaka	perrinial	3	2	y2016
y1978	akasaka	perrinial	10.68181818	14	y2016
y1978	akasaka	perrinial	0.58824	3	y2016
y2003	hirazasa	perrinial	0	3	y2017
y2003	hirazasa	perrinial	0	6	y2017
y2003	hirazasa	perrinial	1	2	y2017
y2003	hirazasa	perrinial	5.357142857	15	y2017
y2003	hirazasa	perrinial	0.909090909	3	y2017
y2003	hirazasa	perrinial	2.857142857	5	y2017
y2003	hirazasa	perrinial	0	1	y2017
y2003	hirazasa	perrinial	2.857142857	12	y2017
y2003	hirazasa	perrinial	0.517241379	3	y2017
y2003	hirazasa	perrinial	6	5	y2017
y2003	hirazasa	perrinial	0.476190476	1	y2017
y2003	hirazasa	perrinial	0	1	y2017
y2003	hirazasa	perrinial	0	1	y2017
y2003	hirazasa	perrinial	0.833333333	13	y2017
y2003	hirazasa	perrinial	1.19047619	8	y2017
y2003	kamiayaori	perrinial	3	1	y2017
y2003	kamiayaori	perrinial	5.357142857	7	y2017
y2003	kamiayaori	perrinial	1.666666667	7	y2017
y2003	kamiayaori	perrinial	1	3	y2017
y2003	kamiayaori	perrinial	4.423076923	16	y2017
y2003	kamiayaori	perrinial	4.5	3	y2017
y2003	kamiayaori	perrinial	4.6875	4	y2017
y2003	kamiayaori	perrinial	0	2	y2017
y2003	kamiayaori	perrinial	0	12	y2017
y2003	kamiayaori	perrinial	2.857142857	13	y2017
y2003	kamiayaori	perrinial	0.909090909	2	y2017
y2003	kamiayaori	perrinial	1.666666667	6	y2017
y2003	kamiayaori	perrinial	0	2	y2017
y2003	kamiayaori	perrinial	1.25	2	y2017
y2003	kamiayaori	perrinial	1.111111111	2	y2017
y2003	fuefuki	perrinial	0	2	y2016
y2003	fuefuki	perrinial	2.5	6	y2016
y2003	fuefuki	perrinial	0.555555556	1	y2016
y2003	fuefuki	perrinial	0	1	y2016
y2003	fuefuki	perrinial	6.428571429	4	y2016
y2003	fuefuki	perrinial	7.5	6	y2016
y2003	fuefuki	perrinial	0	4	y2016
y2003	fuefuki	perrinial	0	3	y2016
y2003	fuefuki	perrinial	1.19047619	2	y2016
y2003	fuefuki	perrinial	0.333333333	6	y2016
y2003	kiumi	perrinial	0.277777778	14	y2016
y2003	kiumi	perrinial	0	3	y2016
y2003	kiumi	perrinial	9.230769231	15	y2016
y2003	kiumi	perrinial	0	15	y2016
y2003	kiumi	perrinial	9.090909091	1	y2016
y2003	kiumi	perrinial	8.333333333	5	y2016
y2003	kiumi	perrinial	2.380952381	1	y2016
y2003	kiumi	perrinial	4.166666667	5	y2016
y2003	kiumi	perrinial	0.588235294	7	y2016
y2003	kiumi	perrinial	3.409090909	1	y2016
y2003	kiumi	perrinial	0.769230769	1	y2016
y2003	kiumi	perrinial	0.5	17	y2016
y2003	kiumi	perrinial	0.357142857	5	y2016
y2003	kiumi	perrinial	0	5	y2016
y2003	kiumi	perrinial	0.9375	6	y2016
y2003	kadodesawa	perrinial	13.33333333	2	y2016
y2003	kadodesawa	perrinial	3.636363636	6	y2016
y2003	kadodesawa	perrinial	0.625	5	y2016
y2003	kadodesawa	perrinial	5	7	y2016
y2003	kadodesawa	perrinial	0.666666667	2	y2016
y2003	kadodesawa	perrinial	0.588235294	15	y2016
y2003	kadodesawa	perrinial	5	117	y2016
y2003	kadodesawa	perrinial	0.588235294	14	y2016
y2003	kadodesawa	perrinial	1.5625	2	y2016
y2003	kadodesawa	perrinial	7	5	y2016
y2003	kadodesawa	perrinial	7	8	y2016
y2003	kadodesawa	perrinial	0.833333333	2	y2016
y2011	setamai	perrinial	1.25	89	y2017
y2011	setamai	perrinial	0.909090909	11	y2017
y2011	setamai	perrinial	0.714285714	19	y2017
y2011	setamai	perrinial	0	3	y2017
y2011	setamai	perrinial	4	15	y2017
y2011	setamai	perrinial	3.695652174	39	y2017
y2011	setamai	perrinial	1	16	y2017
y2011	setamai	perrinial	5.238095238	5	y2017
y2011	setamai	perrinial	11	7	y2017
y2011	setamai	perrinial	4.166666667	5	y2017
y2011	setamai	perrinial	2	8	y2017
y2011	setamai	perrinial	0	2	y2017
y2011	setamai	perrinial	5.428571429	2	y2017
y2011	setamai	perrinial	12.89473684	3	y2017
y2011	setamai	perrinial	0	45	y2017
y2011	hitokabe	perrinial	0	8	y2017
y2011	hitokabe	perrinial	0	5	y2017
y2011	hitokabe	perrinial	1.111111111	2	y2017
y2011	hitokabe	perrinial	0.37037037	1	y2017
y2011	hitokabe	perrinial	5.681818182	98	y2017
y2011	hitokabe	perrinial	4.848484848	24	y2017
y2011	hitokabe	perrinial	0.416666667	2	y2017
y2011	hitokabe	perrinial	1.071428571	4	y2017
y2011	hitokabe	perrinial	0	1	y2017
y2011	hitokabe	perrinial	0	1	y2017
y2011	hitokabe	perrinial	0	2	y2017
y2011	hitokabe	perrinial	0	6	y2017
y2011	hitokabe	perrinial	0.64516129	12	y2017
y2011	hitokabe	perrinial	0.666666667	19	y2017
y2011	hitokabe	perrinial	0.384615385	5	y2017
y2011	hitokabe	perrinial	0.357142857	13	y2017
y2011	hitokabe	perrinial	0	4	y2017
y2011	hitokabe	perrinial	0	2	y2017
y2011	hitokabe	perrinial	0	1	y2017
y2011	hitokabe	perrinial	0	26	y2017
y2011	hitokabe	perrinial	1	36	y2017
y2011	hitokabe	perrinial	0.333333333	9	y2017
y2011	hitokabe	perrinial	0.909090909	3	y2017
y2011	nakatakiyama	perrinial	2.142857143	1	y2016
y2011	nakatakiyama	perrinial	0.555555556	1	y2016
y2011	nakatakiyama	perrinial	0	3	y2016
y2011	nakatakiyama	perrinial	3.75	1	y2016
y2011	nakatakiyama	perrinial	1.25	3	y2016
y2011	nakatakiyama	perrinial	0	1	y2016
y2011	nakatakiyama	perrinial	5	392	y2016
y2011	nakatakiyama	perrinial	8.823529412	29	y2016
y2011	nakatakiyama	perrinial	0.588235294	48	y2016
y2011	nakatakiyama	perrinial	0.652173913	27	y2016
y2011	nakatakiyama	perrinial	0.357142857	5	y2016
y2011	nakatakiyama	perrinial	0.666666667	21	y2016
y2011	nakatakiyama	perrinial	0.625	14	y2016
y2011	nakatakiyama	perrinial	3.214285714	5	y2016
y2011	nakatakiyama	perrinial	0.833333333	8	y2016
y2011	nakatakiyama	perrinial	5	4	y2016
y2011	nakatakiyama	perrinial	1.666666667	7	y2016
y2011	nakatakiyama	perrinial	0	2	y2016
y2011	nakatakiyama	perrinial	1.666666667	17	y2016
y2011	nakatakiyama	perrinial	0	1	y2016
y2011	nakatakiyama	perrinial	0.833333333	8	y2016
y2011	nakatakiyama	perrinial	1.666666667	5	y2016
y2011	nakatakiyama	perrinial	0.666666667	8	y2016
y2011	nakatakiyama	perrinial	0	14	y2016
y2011	miyamori	perrinial	0	14	y2016
y2011	miyamori	perrinial	30	5	y2016
y2011	miyamori	perrinial	1.071428571	3	y2016
y2011	miyamori	perrinial	0	15	y2016
y2011	miyamori	perrinial	2.5	5	y2016
y2011	miyamori	perrinial	10.33333333	28	y2016
y2011	miyamori	perrinial	2	3	y2016
y2011	miyamori	perrinial	7.272727273	178	y2016
y2011	miyamori	perrinial	10.83333333	36	y2016
y2011	miyamori	perrinial	4.285714286	4	y2016
y2011	miyamori	perrinial	0	21	y2016
y2011	miyamori	perrinial	1.666666667	16	y2016
y2011	miyamori	perrinial	13.18181818	3	y2016
y2011	miyamori	perrinial	0.588235294	15	y2016
y2011	miyamori	perrinial	4.444444444	5	y2016
y2011	miyamori	perrinial	0.909090909	56	y2016
y2014	takizawa	perrinial	0	3	y2017
y2014	takizawa	perrinial	0	1	y2017
y2014	takizawa	perrinial	0	293	y2017
y2014	takizawa	perrinial	0	1	y2017
y2014	takizawa	perrinial	0	2	y2017
y2014	takizawa	perrinial	0	2	y2017
y2014	shiwa	perrinial	0	1	y2017
y2014	shiwa	perrinial	0	3	y2017
y2014	shiwa	perrinial	1.428571429	14	y2017
y2014	shiwa	perrinial	0	9	y2017
y2014	shiwa	perrinial	1.666666667	5	y2017
y2014	shiwa	perrinial	0	13	y2017
y2014	shiwa	perrinial	0	1	y2017
y2014	shiwa	perrinial	11.94444444	6	y2017
y2014	shiwa	perrinial	3	2	y2017
y2014	shiwa	perrinial	0	38	y2017
y2014	shiwa	perrinial	0	3	y2017
y2014	shiwa	perrinial	0	1	y2017
y2014	shiwa	perrinial	1.25	15	y2017
y2014	shiwa	perrinial	1.363636364	2	y2017
y2014	nagakurayama	perrinial	0	9	y2016
y2014	nagakurayama	perrinial	0	9	y2016
y2014	nagakurayama	perrinial	0	6	y2016
y2014	nagakurayama	perrinial	0.833333333	1	y2016
y2014	nagakurayama	perrinial	1.590909091	5	y2016
y2014	nagakurayama	perrinial	0	313	y2016
y2014	nagakurayama	perrinial	0	8	y2016
y2014	tamakisawa	perrinial	0	6	y2016
y2014	tamakisawa	perrinial	0	1	y2016
y2014	tamakisawa	perrinial	0	2	y2016
y2014	tamakisawa	perrinial	0	61	y2016
y2014	tamakisawa	perrinial	1	4	y2016
y2014	tamakisawa	perrinial	0	3	y2016
y2014	tamakisawa	perrinial	0	13	y2016
y2014	tamakisawa	perrinial	1.25	3	y2016
y2014	tamakisawa	perrinial	0	7	y2016
y2014	tamakisawa	perrinial	0	33	y2016
y2014	iwami	perrinial	0	12	y2016
y2014	iwami	perrinial	0	21	y2016
y2014	iwami	perrinial	7.5	31	y2016
y2014	iwami	perrinial	0	2	y2016
y2014	terasawa	perrinial	0	2	y2016
y2014	terasawa	perrinial	0	2	y2016
y2014	minamisawa	perrinial	0	35	y2016
y2014	minamisawa	perrinial	0	6	y2016
y2014	minamisawa	perrinial	0	15	y2016
y2014	minamisawa	perrinial	0	2	y2016
y2014	minamisawa	perrinial	0	1	y2016
y2014	minamisawa	perrinial	0	2	y2016
y2014	minamisawa	perrinial	0	7	y2016
y2014	minamisawa	perrinial	0	51	y2016
y2014	minamisawa	perrinial	0	5	y2016
y2014	minamisawa	perrinial	0	3	y2016
y2014	minamisawa	perrinial	0	3	y2016
y2014	iwami	perrinial	0	2	y2016
y2014	iwami	perrinial	0	5	y2016
y2014	iwami	perrinial	0	1	y2016
y2014	iwami	perrinial	0	15	y2016
y2014	iwami	perrinial	0	67	y2016
y2014	iwami	perrinial	0	144	y2016
y2014	iwami	perrinial	0	3	y2016
y2014	iwami	perrinial	0	12	y2016
y2014	iwami	perrinial	0	21	y2016
y2014	iwami	perrinial	0	31	y2016
y2014	iwami	perrinial	0	2	y2016
y2014	terasawa	perrinial	0.434782609	46	y2016
y2014	terasawa	perrinial	0.5	13	y2016
y2014	terasawa	perrinial	0	3	y2016
y2014	terasawa	perrinial	0	23	y2016
y2014	terasawa	perrinial	0	28	y2016
y2014	terasawa	perrinial	0	1	y2016
y2014	terasawa	perrinial	0	7	y2016
y2014	terasawa	perrinial	0.833333333	5	y2016
y2014	terasawa	perrinial	0.416666667	7	y2016
y2014	terasawa	perrinial	0	18	y2016
y2014	terasawa	perrinial	0	15	y2016
y2014	terasawa	perrinial	0	2	y2016
y1978	ooiwaisawa	vine	1.42857	2	y2017
y1978	ooiwaisawa	vine	0.625	1	y2017
y1978	kuromoriyama	vine	0.416666667	3	y2017
y1978	kuromoriyama	vine	1	2	y2017
y1978	suezaki	vine	0	21	y2016
y1978	suezaki	vine	0	2	y2016
y1978	akasaka	vine	0.588235294	3	y2016
y2003	hirazasa	vine	0.555555556	4	y2017
y2003	hirazasa	vine	2.5	1	y2017
y2003	kamiayaori	vine	0	1	y2017
y2003	kamiayaori	vine	0.357142857	3	y2017
y2003	fuefuki	vine	0	4	y2017
y2003	fuefuki	vine	1.842105263	12	y2017
y2003	fuefuki	vine	3.888888889	1	y2017
y2003	fuefuki	vine	1	2	y2017
y2003	kiumi	vine	0.666666667	11	y2016
y2003	kiumi	vine	1	5	y2016
y2003	kiumi	vine	1.451612903	28	y2016
y2003	kadodesawa	vine	0.238095238	5	y2016
y2011	setamai	vine	0	3	y2017
y2011	setamai	vine	0	7	y2017
y2011	hitokabe	vine	0	1	y2017
y2011	hitokabe	vine	0	1	y2017
y2011	nakatakiyama	vine	0.833333333	11	y2016
y2011	nakatakiyama	vine	0.5	1	y2016
y2011	nakatakiyama	vine	0	4	y2016
y2011	nakatakiyama	vine	0	2	y2016
y2011	nakatakiyama	vine	0	86	y2016
y2011	miyamori	vine	30	5	y2016
y2014	takizawa	vine	0	16	y2017
y2014	takizawa	vine	0	1	y2017
y2014	takizawa	vine	0.555555556	51	y2017
y2014	shiwa	vine	0	3	y2017
y2014	shiwa	vine	0	1	y2017
y2014	shiwa	vine	0	5	y2017
y2014	shiwa	vine	0	5	y2017
y2014	nagakurayama	vine	0	29	y2016
y2014	nagakurayama	vine	0	8	y2016
y2014	nagakurayama	vine	0	48	y2016
y2014	tamakisawa	vine	0	1	y2016
y2014	tamakisawa	vine	0	3	y2016
y2014	tamakisawa	vine	0	54	y2016
y2014	tamakisawa	vine	0	2	y2016
y2014	tamakisawa	vine	0.263157895	3	y2016
y2014	hiyamizusawa	vine	0	1	y2016
y2014	hiyamizusawa	vine	0	3	y2016
y2014	minamisawa	vine	0	26	y2016
y2014	minamisawa	vine	0.384615385	1	y2016
y2014	iwami	vine	0	74	y2016
y2014	terasawa	vine	0	1	y2016
y2014	terasawa	vine	0.238095238	15	y2016
y1978	ooiwaisawa	tree	3	3	y2017
y1978	ooiwaisawa	tree	5	4	y2017
y1978	ooiwaisawa	tree	2.5	1	y2017
y1978	kuromoriyama	tree	0	1	y2017
y1978	kuromoriyama	tree	11.08695652	1	y2017
y1978	kuromoriyama	tree	1.666666667	1	y2017
y1978	kuromoriyama	tree	17.30769231	2	y2017
y1978	kuromoriyama	tree	1	2	y2017
y1978	kuromoriyama	tree	3.181818182	1	y2017
y1978	kuromoriyama	tree	3.064516129	89	y2017
y1978	kuromoriyama	tree	0.384615385	1	y2017
y1978	kuromoriyama	tree	0	4	y2017
y1978	kuromoriyama	tree	1.153846154	6	y2017
y1978	kuromoriyama	tree	5.882352941	2	y2017
y1978	kuromoriyama	tree	3.25	6	y2017
y1978	kuromoriyama	tree	43.5	1	y2017
y1978	suezaki	tree	0.833333333	54	y2016
y1978	suezaki	tree	66.5625	2	y2016
y1978	suezaki	tree	9	3	y2016
y1978	suezaki	tree	2.5	3	y2016
y1978	suezaki	tree	12.27272727	15	y2016
y1978	akasaka	tree	9	4	y2016
y1978	akasaka	tree	8.75	6	y2016
y1978	akasaka	tree	61.76470588	1	y2016
y1978	akasaka	tree	2.666666667	5	y2016
y1978	akasaka	tree	2.5	3	y2016
y1978	akasaka	tree	41.11111111	12	y2016
y2003	hirazasa	tree	1.666666667	2	y2017
y2003	hirazasa	tree	0	4	y2017
y2003	hirazasa	tree	1.666666667	2	y2017
y2003	hirazasa	tree	2.5	5	y2017
y2003	hirazasa	tree	1	1	y2017
y2003	hirazasa	tree	1.428571429	1	y2017
y2003	hirazasa	tree	2.727272727	18	y2017
y2003	hirazasa	tree	0	1	y2017
y2003	hirazasa	tree	0	3	y2017
y2003	hirazasa	tree	0	2	y2017
y2003	kamiayaori	tree	3.695652174	44	y2017
y2003	kamiayaori	tree	1.666666667	4	y2017
y2003	kamiayaori	tree	3.5	11	y2017
y2003	kamiayaori	tree	2.5	2	y2017
y2003	kamiayaori	tree	0	1	y2017
y2003	kamiayaori	tree	3.214285714	13	y2017
y2003	kamiayaori	tree	0	1	y2017
y2003	kamiayaori	tree	1	1	y2017
y2003	kamiayaori	tree	1.363636364	8	y2017
y2003	kamiayaori	tree	0	18	y2017
y2003	kamiayaori	tree	0	44	y2017
y2003	fuefuki	tree	2.142857143	1	y2017
y2003	fuefuki	tree	0	2	y2017
y2003	fuefuki	tree	0	1	y2017
y2003	fuefuki	tree	12.72727273	4	y2017
y2003	fuefuki	tree	0	1	y2017
y2003	kiumi	tree	1.153846154	52	y2016
y2003	kiumi	tree	0.526315789	16	y2016
y2003	kiumi	tree	11.25	3	y2016
y2003	kiumi	tree	0.294117647	4	y2016
y2003	kiumi	tree	0	2	y2016
y2003	kiumi	tree	0	5	y2016
y2003	kiumi	tree	0	2	y2016
y2003	kadodesawa	tree	1.666666667	15	y2016
y2003	kadodesawa	tree	1.666666667	2	y2016
y2003	kadodesawa	tree	0	5	y2016
y2003	kadodesawa	tree	2.222222222	2	y2016
y2003	kadodesawa	tree	0	35	y2016
y2003	kadodesawa	tree	5	5	y2016
y2003	kadodesawa	tree	3.620689655	22	y2016
y2003	kadodesawa	tree	3.214285714	5	y2016
y2011	setamai	tree	0.454545455	5	y2017
y2011	setamai	tree	1.428571429	4	y2017
y2011	setamai	tree	1.388888889	2	y2017
y2011	setamai	tree	0	3	y2017
y2011	setamai	tree	1.25	3	y2017
y2011	setamai	tree	0.5	4	y2017
y2011	setamai	tree	0	36	y2017
y2011	setamai	tree	0	1	y2017
y2011	setamai	tree	1.111111111	6	y2017
y2011	setamai	tree	0	4	y2017
y2011	setamai	tree	0	1	y2017
y2011	setamai	tree	0	7	y2017
y2011	setamai	tree	1.818181818	15	y2017
y2011	setamai	tree	0	4	y2017
y2011	hitokabe	tree	0	8	y2017
y2011	hitokabe	tree	0	2	y2017
y2011	hitokabe	tree	2.941176471	15	y2017
y2011	hitokabe	tree	0	25	y2017
y2011	hitokabe	tree	0	1	y2017
y2011	hitokabe	tree	0	2	y2017
y2011	hitokabe	tree	0.384615385	15	y2017
y2011	nakatakiyama	tree	1.25	7	y2016
y2011	nakatakiyama	tree	2.5	5	y2016
y2011	nakatakiyama	tree	0.833333333	8	y2016
y2011	nakatakiyama	tree	0.238095238	15	y2016
y2011	nakatakiyama	tree	0	5	y2016
y2011	nakatakiyama	tree	0	2	y2016
y2011	nakatakiyama	tree	0.833333333	16	y2016
y2011	nakatakiyama	tree	2.5	42	y2016
y2011	nakatakiyama	tree	0	2	y2016
y2011	nakatakiyama	tree	0	5	y2016
y2011	miyamori	tree	5.833333333	2	y2016
y2011	miyamori	tree	26.66666667	3	y2016
y2011	miyamori	tree	0	1	y2016
y2011	miyamori	tree	75	1	y2016
y2011	miyamori	tree	1.75	36	y2016
y2011	miyamori	tree	2.5	5	y2016
y2011	miyamori	tree	3.5	24	y2016
y2011	miyamori	tree	1.428571429	13	y2016
y2011	miyamori	tree	6.785714286	13	y2016
y2011	miyamori	tree	0	3	y2016
y2011	miyamori	tree	7.142857143	1	y2016
y2014	takizawa	tree	0	3	y2017
y2014	takizawa	tree	0	25	y2017
y2014	takizawa	tree	1.111111111	13	y2017
y2014	takizawa	tree	0	6	y2017
y2014	takizawa	tree	0	2	y2017
y2014	takizawa	tree	0.5	9	y2017
y2014	takizawa	tree	0.263157895	5	y2017
y2014	takizawa	tree	1.25	3	y2017
y2014	takizawa	tree	0	37	y2017
y2014	nagakurayama	tree	0	36	y2016
y2014	nagakurayama	tree	0	2	y2016
y2014	nagakurayama	tree	3.684210526	1	y2016
y2014	nagakurayama	tree	0	3	y2016
y2014	nagakurayama	tree	0	7	y2016
y2014	nagakurayama	tree	0	9	y2016
y2014	nagakurayama	tree	0	29	y2016
y2014	nagakurayama	tree	0	3	y2016
y2014	nagakurayama	tree	0	23	y2016
y2014	nagakurayama	tree	0	1	y2016
y2014	nagakurayama	tree	0.714285714	6	y2016
y2014	nagakurayama	tree	0	7	y2016
y2014	tamakisawa	tree	0	1	y2016
y2014	tamakisawa	tree	0	12	y2016
y2014	tamakisawa	tree	0.681818182	5	y2016
y2014	tamakisawa	tree	0	7	y2016
y2014	tamakisawa	tree	0	13	y2016
y2014	tamakisawa	tree	0	17	y2016
y2014	hiyamizusawa	tree	0	4	y2016
y2014	hiyamizusawa	tree	0.25	183	y2016
y2014	hiyamizusawa	tree	0.416666667	36	y2016
y2014	hiyamizusawa	tree	0.3125	17	y2016
y2014	hiyamizusawa	tree	3	19	y2016
y2014	hiyamizusawa	tree	0.25	23	y2016
y2014	hiyamizusawa	tree	0.454545455	15	y2016
y2014	hiyamizusawa	tree	0	25	y2016
y2014	hiyamizusawa	tree	0	7	y2016
y2014	hiyamizusawa	tree	0.6	1	y2016
y2014	hiyamizusawa	tree	0	5	y2016
y2014	minamisawa	tree	0	2	y2016
y2014	minamisawa	tree	9.75	5	y2016
y2014	minamisawa	tree	0	8	y2016
y2014	minamisawa	tree	0	2	y2016
y2014	minamisawa	tree	0.3125	17	y2016
y2014	minamisawa	tree	0	1	y2016
y2014	minamisawa	tree	30	114	y2016
y2014	minamisawa	tree	0.625	4	y2016
y2014	iwami	tree	0	15	y2016
y2014	iwami	tree	0	2	y2016
y2014	iwami	tree	0.238095238	72	y2016
y2014	iwami	tree	0	5	y2016
y2014	iwami	tree	0	3	y2016
y2014	iwami	tree	0	5	y2016
y2014	iwami	tree	0	5	y2016
y2014	iwami	tree	0	15	y2016
y2014	iwami	tree	0	2	y2016
y2014	iwami	tree	0	33	y2016
y2014	iwami	tree	0	38	y2016
y2014	terasawa	tree	0	4	y2016
y2014	terasawa	tree	0	12	y2016
y2014	terasawa	tree	1.428571429	33	y2016
y2014	terasawa	tree	0	7	y2016
y2014	terasawa	tree	0	3	y2016
y2014	terasawa	tree	0	15	y2016
y2014	terasawa	tree	0	45	y2016
y2014	terasawa	tree	0	12	y2016
y2014	terasawa	tree	5	1	y2016
y1978	ooiwaisawa	shurb	17.91666667	3	y2017
y1978	ooiwaisawa	shurb	2	3	y2017
y1978	kuromoriyama	shurb	12.59259259	36	y2017
y1978	kuromoriyama	shurb	5.263157895	21	y2017
y1978	kuromoriyama	shurb	4.6875	15	y2017
y1978	kuromoriyama	shurb	5	1	y2017
y1978	kuromoriyama	shurb	12.05882353	3	y2017
y1978	kuromoriyama	shurb	2.5	1	y2017
y1978	kuromoriyama	shurb	2.5	2	y2017
y1978	suezaki	shurb	12.64705882	2	y2016
y1978	suezaki	shurb	24.5	86	y2016
y1978	suezaki	shurb	12.17391304	6	y2016
y1978	suezaki	shurb	3.076923077	2	y2016
y1978	akasaka	shurb	6.111111111	2	y2016
y1978	akasaka	shurb	5.27027027	1	y2016
y1978	akasaka	shurb	15.58823529	2	y2016
y1978	akasaka	shurb	30.95238095	11	y2016
y1978	akasaka	shurb	7.941176471	5	y2016
y1978	akasaka	shurb	5.75	3	y2016
y1978	akasaka	shurb	30	1	y2016
y2003	hirazasa	shurb	0.909090909	15	y2017
y2003	hirazasa	shurb	3.333333333	5	y2017
y2003	hirazasa	shurb	10.625	3	y2017
y2003	hirazasa	shurb	1.176470588	7	y2017
y2003	hirazasa	shurb	75	9	y2017
y2003	kamiayaori	shurb	4.166666667	11	y2017
y2003	kamiayaori	shurb	3	12	y2017
y2003	kamiayaori	shurb	30.41666667	12	y2017
y2003	kamiayaori	shurb	6.25		y2017
y2003	fuefuki	shurb	3.333333333	3	y2017
y2003	fuefuki	shurb	13.23529412	6	y2017
y2003	fuefuki	shurb	3.333333333	4	y2017
y2003	fuefuki	shurb	30	1	y2017
y2003	fuefuki	shurb	13.5	1	y2017
y2003	fuefuki	shurb	19	4	y2017
y2003	fuefuki	shurb	15	2	y2017
y2003	fuefuki	shurb	21.66666667	24	y2017
y2003	fuefuki	shurb	3.333333333	6	y2017
y2003	kiumi	shurb	0.5	15	y2016
y2003	kiumi	shurb	3.108108108	93	y2016
y2003	kiumi	shurb	0.454545455	3	y2016
y2003	kiumi	shurb	5	55	y2016
y2003	kiumi	shurb	0.833333333	35	y2016
y2003	kiumi	shurb	4.615384615	5	y2016
y2003	kiumi	shurb	0.25	13	y2016
y2003	kiumi	shurb	5.119047619	35	y2016
y2003	kiumi	shurb	3.333333333	5	y2016
y2003	kiumi	shurb	2.307692308	35	y2016
y2003	kadodesawa	shurb	0.3125	14	y2016
y2003	kadodesawa	shurb	11.875	45	y2016
y2003	kadodesawa	shurb	1.666666667	1	y2016
y2003	kadodesawa	shurb	0	85	y2016
y2003	kadodesawa	shurb	0	5	y2016
y2003	kadodesawa	shurb	1.5	15	y2016
y2003	kadodesawa	shurb	6.666666667	3	y2016
y2003	kadodesawa	shurb	2.142857143	27	y2016
y2003	kadodesawa	shurb	12.85714286	1	y2016
y2003	kadodesawa	shurb	4.615384615	18	y2016
y2003	kadodesawa	shurb	5.555555556	2	y2016
y2011	setamai	shurb	0	6	y2017
y2011	setamai	shurb	0	3	y2017
y2011	setamai	shurb	4.583333333	9	y2017
y2011	setamai	shurb	0	5	y2017
y2011	setamai	shurb	0.9375	11	y2017
y2011	setamai	shurb	3.75	22	y2017
y2011	setamai	shurb	4.545454545	3	y2017
y2011	setamai	shurb	7.5	13	y2017
y2011	hitokabe	shurb	4.545454545	5	y2017
y2011	setamai	shurb	1.363636364	3	y2017
y2011	setamai	shurb	0	2	y2017
y2011	hitokabe	shurb	0	1	y2017
y2011	hitokabe	shurb	41.25	5	y2017
y2011	hitokabe	shurb	0	14	y2017
y2011	hitokabe	shurb	2	14	y2017
y2011	hitokabe	shurb	0	22	y2017
y2011	hitokabe	shurb	0.625	8	y2017
y2011	hitokabe	shurb	4.285714286	15	y2017
y2011	hitokabe	shurb	0.277777778	37	y2017
y2011	hitokabe	shurb	1.470588235	2	y2017
y2011	hitokabe	shurb	13.33333333	4	y2017
y2011	hitokabe	shurb	0	3	y2017
y2011	nakatakiyama	shurb	5	2	y2016
y2011	nakatakiyama	shurb	9.130434783	3	y2016
y2011	nakatakiyama	shurb	0	13	y2016
y2011	nakatakiyama	shurb	10	2	y2016
y2011	nakatakiyama	shurb	2.142857143	27	y2016
y2011	nakatakiyama	shurb	3.5	13	y2016
y2011	nakatakiyama	shurb	1.153846154	2	y2016
y2011	miyamori	shurb	2.142857143	6	y2016
y2011	miyamori	shurb	30	2	y2016
y2011	miyamori	shurb	9.615384615	23	y2016
y2014	takizawa	shurb	0	13	y2017
y2014	takizawa	shurb	0.909090909	111	y2017
y2014	takizawa	shurb	0	2	y2017
y2014	takizawa	shurb	0	4	y2017
y2014	takizawa	shurb	1.25	9	y2017
y2014	takizawa	shurb	0.625	28	y2017
y2014	takizawa	shurb	0.454545455	32	y2017
y2014	takizawa	shurb	1.176470588	6	y2017
y2014	takizawa	shurb	0	28	y2017
y2014	takizawa	shurb	5.769230769	157	y2017
y2014	takizawa	shurb	0	2	y2017
y2014	shiwa	shurb	0	3	y2017
y2014	shiwa	shurb	8.611111111	96	y2017
y2014	shiwa	shurb	0	3	y2017
y2014	shiwa	shurb	0.5	5	y2017
y2014	shiwa	shurb	7.5	5	y2017
y2014	shiwa	shurb	0	1	y2017
y2014	shiwa	shurb	1.666666667	7	y2017
y2014	nagakurayama	shurb	5.769230769	99	y2016
y2014	nagakurayama	shurb	0	16	y2016
y2014	nagakurayama	shurb	2.142857143	3	y2016
y2014	nagakurayama	shurb	0	35	y2016
y2014	nagakurayama	shurb	0	8	y2016
y2014	nagakurayama	shurb	0	13	y2016
y2014	nagakurayama	shurb	0.625	94	y2016
y2014	nagakurayama	shurb	2.115384615	17	y2016
y2014	nagakurayama	shurb	0	1	y2016
y2014	nagakurayama	shurb	2.391304348	3	y2016
y2014	nagakurayama	shurb	0	42	y2016
y2014	nagakurayama	shurb	0	29	y2016
y2014	tamakisawa	shurb	1.111111111	65	y2016
y2014	tamakisawa	shurb	0	5	y2016
y2014	tamakisawa	shurb	0	19	y2016
y2014	tamakisawa	shurb	0	7	y2016
y2014	tamakisawa	shurb	0.5	36	y2016
y2014	tamakisawa	shurb	8.421052632	2	y2016
y2014	tamakisawa	shurb	0	38	y2016
y2014	tamakisawa	shurb	2	17	y2016
y2014	tamakisawa	shurb	9.285714286	95	y2016
y2014	tamakisawa	shurb	1	113	y2016
y2014	tamakisawa	shurb	0.357142857	2	y2016
y2014	tamakisawa	shurb	0	4	y2016
y2014	tamakisawa	shurb	5.238095238	43	y2016
y2014	hiyamizusawa	shurb	0.5	132	y2016
y2014	hiyamizusawa	shurb	0	13	y2016
y2014	hiyamizusawa	shurb	0	47	y2016
y2014	hiyamizusawa	shurb	10	2	y2016
y2014	minamisawa	shurb	0.526315789	25	y2016
y2014	minamisawa	shurb	0.384615385	7	y2016
y2014	minamisawa	shurb	0	7	y2016
y2014	minamisawa	shurb	0.357142857	65	y2016
y2014	minamisawa	shurb	0	7	y2016
y2014	minamisawa	shurb	0.3125	72	y2016
y2014	minamisawa	shurb	10	5	y2016
y2014	minamisawa	shurb	0	165	y2016
y2014	minamisawa	shurb	0	4	y2016
y2014	iwami	shurb	0	12	y2016
y2014	iwami	shurb	0	62	y2016
y2014	iwami	shurb	0	22	y2016
y2014	iwami	shurb	0	5	y2016
y2014	iwami	shurb	0	6	y2016
y2014	iwami	shurb	2.380952381	11	y2016
y2014	iwami	shurb	0	17	y2016
y2014	iwami	shurb	0	45	y2016
y2014	iwami	shurb	0	33	y2016
y2014	iwami	shurb	0	6	y2016
y2014	terasawa	shurb	0	1	y2016
y2014	terasawa	shurb	0.9375	3	y2016
y2014	terasawa	shurb	0	42	y2016
y2014	terasawa	shurb	2.916666667	32	y2016
y2014	terasawa	shurb	0	1	y2016
y2014	terasawa	shurb	0	18	y2016
y2014	terasawa	shurb	0.333333333	12	y2016
y2014	terasawa	shurb	0	23	y2016
y2014	terasawa	shurb	0.540540541	4	y2016
y2014	terasawa	shurb	1.590909091	15	y2016
y2014	tazawako	annual	0.294117647		y2018
y2014	tazawako	annual	0	87	y2018
y2014	tazawako	perrenial	0.1	160	y2018
y2014	tazawako	perrenial	0.230769231	54	y2018
y2014	tazawako	perrenial	0	27	y2018
y2014	tazawako	perrenial	0	3	y2018
y2014	tazawako	perrenial	0	7	y2018
y2014	tazawako	perrenial	0	33	y2018
y2014	tazawako	perrenial	0	19	y2018
y2014	tazawako	perrenial	0	117	y2018
y2014	tazawako	perrenial	0	7	y2018
y2014	tazawako	perrenial	0	3	y2018
y2014	tazawako	perrenial	0	26	y2018
y2014	tazawako	perrenial	0	42	y2018
y2014	tazawako	perrenial	0	19	y2018
y2014	tazawako	perrenial	0	3	y2018
y2014	tazawako	perrenial	0	29	y2018
y2014	tazawako	perrenial	0	5	y2018
y2014	tazawako	perrenial	0	12	y2018
y2014	tazawako	perrenial	0	7	y2018
y2014	tazawako	perrenial	0	18	y2018
y2014	tazawako	perrenial	0	4	y2018
y2014	tazawako	perrenial	0	11	y2018
y2014	tazawako	perrenial	0	6	y2018
y2014	tazawako	perrenial	0	21	y2018
y2014	tazawako	perrenial	0	33	y2018
y2014	tazawako	shrub	0	5	y2018
y2014	tazawako	shrub	0	30	y2018
y2014	tazawako	shrub	0	6	y2018
y2014	tazawako	shrub	0	15	y2018
y2014	tazawako	shrub	0	75	y2018
y2014	tazawako	shrub	0	5	y2018
y2014	tazawako	shrub	0	20	y2018
y2014	tazawako	srub	0	37	y2018
y2014	tazawako	tree	0	15	y2018
y2014	tazawako	tree	0	10	y2018
y2014	tazawako	tree	0	1	y2018
y2014	tazawako	tree	0	5	y2018
y2014	tazawako	tree	0	25	y2018
y2014	tazawako	vine	0	43	y2018
y2014	tazawako	vine	0	14	y2018
