# Supplementary material for: Variability in deer diet and plant vulnerability to browsing among forests with different establishment years of sika deer
Source: PeerJ. 2021 Sep 17;9:e12165. doi: 10.7717/peerj.12165 (PMC8451445; doi:10.7717/peerj.12165)
Supplement: Supplemental Information 3 — Plant species detected in the vegetation survey, feeding traces and DNA barcoding of feces. [file peerj-09-12165-s003.zip › coverage.csv]

year	site	study_year	X	Y	plot	coverage	a1	a2	a3	a4	a5	a6	a7	a8	a9	a10	a11	a12	a13	a14	a15	a16	a17	annual	p1	p2	p3	p4	p5	p6	p7	p8	p9	p10	p11	p12	p13	p14	p15	p16	p17	p18	p19	p20	p21	p22	p23	p24	p25
y1978	ooiwaisawa	y2017	72633.74398	-86064.17997	CL1	72	0	0	0	0	0	0	1	0	0	0	0	0	0	1	0	0	0	2	0	0	0	0	0	0	0	0	0	0	0	0	0	0	0	60	5	0	0	0	0	0	0	0	0
y1978	ooiwaisawa	y2017	72633.74398	-86064.17997	CL2	25	0	0	0	0	0	0	0	0	0	0	0	0	0	0	0	0	0	0	0	0	0	0	0	0	0	0	0	0	0	0	0	0	0	20	1	0	0	0	0	0	0	0	0
y1978	ooiwaisawa	y2017	72633.74398	-86064.17997	CL3	23	0	0	0	0	0	0	0	0	0	0	0	0	0	0	0	0	0	0	0	0	0	0	0	2	0	0	0	0	0	0	0	0	0	20	1	0	0	0	0	0	0	0	0
y1978	ooiwaisawa	y2017	72633.74398	-86064.17997	CL4	11	0	0	0	0	0	0	0	0	0	0	0	0	0	0	0	0	0	0	0	0	0	0	0	2	0	0	0	0	0	0	0	0	0	5	2	0	0	0	0	0	0	0	0
y1978	ooiwaisawa	y2017	72633.74398	-86064.17997	CL5	19	0	0	0	0	0	0	1	0	0	0	0	0	0	0	0	0	0	1	0	0	0	0	0	0	0	0	0	0	0	0	0	0	0	10	5	0	0	0	0	0	0	0	0
y1978	ooiwaisawa	y2017	72633.74398	-86064.17997	CL6	12	0	0	0	0	0	0	0	0	0	0	0	0	0	0	0	0	0	0	0	0	0	0	0	0	0	0	0	0	0	0	0	0	1	3	0	0	0	0	0	0	0	0	0
y1978	ooiwaisawa	y2017	72633.74398	-86064.17997	CL7	57	0	0	0	0	0	0	0	0	1	0	0	0	0	0	0	0	0	1	0	0	0	0	0	0	0	0	0	0	0	0	1	0	0	0	1	0	0	0	0	0	0	0	0
y1978	ooiwaisawa	y2017	72633.74398	-86064.17997	CL8	57	0	0	0	0	0	0	0	0	1	0	0	0	0	0	0	0	0	1	0	0	0	0	0	0	0	0	0	0	0	0	1	0	0	0	1	0	0	0	0	0	0	0	0
y1978	ooiwaisawa	y2017	72633.74398	-86064.17997	CL9	59	0	0	0	0	0	0	2	0	0	0	0	0	0	0	0	0	0	2	0	0	0	0	0	0	0	0	0	0	0	0	0	0	0	50	1	0	0	0	0	0	0	0	0
y1978	ooiwaisawa	y2017	72633.74398	-86064.17997	CL10	76	0	0	0	0	0	0	0	0	0	0	0	0	0	0	0	0	0	0	0	0	0	0	0	1	0	0	0	0	0	0	0	0	0	7	2	0	0	0	0	0	0	0	0
y1978	ooiwaisawa	y2017	72633.74398	-86064.17997	CL11	4	0	0	0	0	0	0	0	0	0	0	0	0	0	0	0	0	0	0	0	0	0	0	0	1	0	0	0	0	0	0	0	0	0	2	0	0	0	0	0	0	0	0	0
y1978	ooiwaisawa	y2017	72633.74398	-86064.17997	CL12	4	0	0	0	0	0	0	0	0	0	0	0	0	0	0	0	0	0	0	0	0	0	0	0	0	0	0	0	0	0	0	0	0	1	0	1	0	0	0	0	0	0	0	0
y1978	ooiwaisawa	y2017	72633.74398	-86064.17997	CL13	3	0	0	0	0	0	0	0	0	0	0	0	0	0	0	0	0	0	0	0	0	0	0	0	0	0	0	0	0	0	0	0	0	1	1	1	0	0	0	0	0	0	0	0
y1978	ooiwaisawa	y2017	72633.74398	-86064.17997	CL14	5	0	0	0	0	0	0	0	0	0	0	0	0	0	0	0	0	0	0	0	0	0	0	0	1	0	0	0	0	0	0	0	0	0	3	1	0	0	0	0	0	0	0	0
y1978	ooiwaisawa	y2017	72633.74398	-86064.17997	CL15	6	0	0	0	0	0	0	0	0	0	0	0	0	0	0	0	0	0	0	0	0	0	0	0	0	0	0	0	0	0	0	0	0	0	3	1	0	0	0	0	0	0	0	0
y1978	ooiwaisawa	y2017	72633.74398	-86064.17997	CL16	4	0	0	0	0	0	0	0	0	0	0	0	0	0	0	0	0	0	0	0	0	0	0	0	1	0	0	0	0	0	0	0	0	0	1	0	0	0	0	0	0	0	0	0
y1978	ooiwaisawa	y2017	72633.74398	-86064.17997	CL17	5	0	0	0	0	0	0	0	0	0	0	0	0	0	0	0	0	0	0	0	0	0	0	0	0	0	0	0	0	0	0	0	0	1	0	0	0	0	0	0	0	0	0	0
y1978	ooiwaisawa	y2017	72633.74398	-86064.17997	CL18	9	0	0	0	0	0	0	0	0	0	0	0	0	0	0	0	0	0	0	0	0	0	0	0	0	0	0	0	0	0	0	0	0	0	1	1	0	0	0	0	0	0	0	0
y1978	ooiwaisawa	y2017	72633.74398	-86064.17997	CL19	0	0	0	0	0	0	0	0	0	0	0	0	0	0	0	0	0	0	0	0	0	0	0	0	0	0	0	0	0	0	0	0	0	0	0	0	0	0	0	0	0	0	0	0
y1978	ooiwaisawa	y2017	72633.74398	-86064.17997	CL20	4	0	0	0	0	0	0	0	0	0	0	0	0	0	0	0	0	0	0	0	0	0	0	0	0	0	0	0	0	0	0	0	0	0	0	0	0	0	0	0	0	0	0	0
y1978	kuromoriyama	y2017	74227.23689	-88591.6026	CL1	75	0	0	0	0	0	0	0	0	0	0	0	0	0	0	0	0	0	0	0	0	0	0	0	0	0	0	0	0	0	0	0	0	0	0	0	0	0	0	0	0	0	0	0
y1978	kuromoriyama	y2017	74227.23689	-88591.6026	CL2	29	0	0	0	0	0	0	0	0	0	0	0	0	0	0	0	0	0	0	0	0	0	0	0	0	0	0	0	0	0	0	0	0	0	0	0	0	0	0	0	0	0	0	0
y1978	kuromoriyama	y2017	74227.23689	-88591.6026	CL3	11	0	0	0	0	0	0	0	0	0	0	0	0	0	0	0	0	0	0	0	0	0	0	0	0	0	0	0	0	0	0	0	0	0	0	0	0	0	0	0	0	0	0	0
y1978	kuromoriyama	y2017	74227.23689	-88591.6026	CL4	14	0	0	0	0	0	0	0	0	0	0	0	0	0	0	0	0	0	0	0	0	0	0	0	0	0	0	0	0	0	0	0	0	0	0	0	0	0	0	0	0	0	0	0
y1978	kuromoriyama	y2017	74227.23689	-88591.6026	CL5	13	0	0	0	0	0	0	0	0	0	0	0	0	0	0	0	0	0	0	0	0	0	0	0	0	0	0	0	0	0	0	0	0	0	0	1	0	0	0	0	0	0	0	0
y1978	kuromoriyama	y2017	74227.23689	-88591.6026	CL6	11	0	0	0	0	0	0	0	0	0	0	0	0	0	0	0	0	0	0	0	0	0	0	0	0	0	0	0	0	0	0	0	0	0	0	0	0	0	0	0	0	0	0	0
y1978	kuromoriyama	y2017	74227.23689	-88591.6026	CL7	15	0	0	0	0	0	0	0	0	0	0	0	0	0	0	0	0	0	0	0	0	0	0	0	0	0	0	0	0	0	0	0	0	0	0	0	0	0	0	0	0	0	0	0
y1978	kuromoriyama	y2017	74227.23689	-88591.6026	CL8	31	0	0	0	0	0	0	0	0	0	0	0	0	0	0	0	0	0	0	0	0	0	0	0	0	0	0	0	0	0	0	0	0	0	0	0	0	0	0	0	0	0	0	0
y1978	kuromoriyama	y2017	74227.23689	-88591.6026	CL9	16	0	0	0	0	0	0	0	0	0	0	0	0	0	0	0	0	0	0	0	0	0	0	0	0	0	0	0	0	0	0	0	0	0	0	0	0	0	0	0	0	0	0	0
y1978	kuromoriyama	y2017	74227.23689	-88591.6026	CL10	10	0	0	0	0	0	0	0	0	0	0	0	0	0	0	0	0	0	0	0	0	0	0	0	0	0	0	0	0	0	0	0	0	0	0	0	0	0	0	0	0	0	0	0
y1978	kuromoriyama	y2017	74227.23689	-88591.6026	CL11	26	0	0	0	0	0	0	0	0	0	0	0	0	0	0	0	0	0	0	0	0	0	0	0	0	0	0	0	0	0	0	0	0	0	0	0	0	0	0	0	0	0	0	0
y1978	kuromoriyama	y2017	74227.23689	-88591.6026	CL12	38	0	0	0	0	0	0	0	0	0	0	0	0	0	0	0	0	0	0	0	0	0	0	0	0	0	0	0	0	0	0	0	0	0	0	0	0	5	0	0	0	0	0	0
y1978	kuromoriyama	y2017	74227.23689	-88591.6026	CL13	12	0	0	0	0	0	0	0	0	0	0	0	0	0	0	0	0	0	0	0	0	0	0	0	0	0	0	0	0	0	0	0	0	0	0	0	0	0	0	0	0	0	0	0
y1978	kuromoriyama	y2017	74227.23689	-88591.6026	CL14	12	0	0	0	0	0	0	0	0	0	0	0	0	0	0	0	0	0	0	0	0	0	0	0	0	0	0	0	0	0	0	0	0	0	0	0	0	0	0	0	0	0	0	0
y1978	kuromoriyama	y2017	74227.23689	-88591.6026	CL15	7	0	0	0	0	0	0	0	0	0	0	0	0	0	0	0	0	0	0	0	0	0	0	0	0	0	0	0	0	0	0	0	0	0	0	0	0	0	0	0	0	0	0	0
y1978	kuromoriyama	y2017	74227.23689	-88591.6026	CL16	7	0	0	0	0	0	0	0	0	0	0	0	0	0	0	0	0	0	0	0	0	0	0	0	0	0	0	0	0	0	0	0	0	0	0	0	0	0	0	0	0	0	0	0
y1978	kuromoriyama	y2017	74227.23689	-88591.6026	CL17	14	0	0	0	0	0	0	0	0	0	0	0	0	0	0	0	0	0	0	0	0	0	0	0	0	0	0	0	0	0	0	0	0	0	0	0	0	0	0	0	0	0	0	0
y1978	kuromoriyama	y2017	74227.23689	-88591.6026	CL18	16	0	0	0	0	0	0	0	0	0	0	0	0	0	0	0	0	0	0	0	0	0	0	0	0	0	0	0	0	0	0	0	0	0	0	0	0	0	0	0	0	0	0	0
y1978	kuromoriyama	y2017	74227.23689	-88591.6026	CL19	10	0	0	0	0	0	0	0	0	0	0	0	0	0	0	0	0	0	0	0	0	0	0	0	0	0	0	0	0	0	0	0	0	0	0	0	0	0	0	0	0	0	0	0
y1978	kuromoriyama	y2017	74227.23689	-88591.6026	CL20	14	0	0	0	0	0	0	0	0	0	0	0	0	0	0	0	0	0	0	0	0	0	0	0	0	0	0	0	0	0	0	1	0	0	0	0	0	0	0	0	0	0	0	0
y1978	suezaki	y2016	74381.70208	-106464.2246	CL1	6	0	0	0	0	0	0	0	0	0	0	0	0	0	0	0	0	0	0	0	0	0	0	0	0	0	0	0	0	0	0	0	0	0	0	0	0	0	0	0	0	0	0	0
y1978	suezaki	y2016	74381.70208	-106464.2246	CL2	56	0	0	0	0	0	0	0	0	0	0	0	0	0	0	0	0	0	0	0	0	0	0	0	0	0	0	0	0	0	0	0	0	0	0	0	0	0	0	0	0	0	0	0
y1978	suezaki	y2016	74381.70208	-106464.2246	CL3	32	0	0	0	0	0	0	0	0	0	0	0	0	0	0	0	0	0	0	0	0	0	0	0	0	0	0	0	0	0	0	0	0	0	0	0	0	0	0	0	0	0	0	0
y1978	suezaki	y2016	74381.70208	-106464.2246	CL4	8	0	0	0	0	0	0	0	0	0	0	0	0	0	0	0	0	0	0	0	0	0	0	0	0	0	0	0	0	0	0	0	0	0	0	0	0	0	0	0	0	0	0	0
y1978	suezaki	y2016	74381.70208	-106464.2246	CL5	14	0	0	0	0	0	0	0	0	0	0	0	0	0	0	0	0	0	0	0	0	0	0	0	0	0	0	0	0	0	0	0	0	0	0	0	0	0	0	0	0	0	0	0
y1978	suezaki	y2016	74381.70208	-106464.2246	CL6	8	0	0	0	0	0	0	0	0	0	0	0	0	0	0	0	0	0	0	0	0	0	0	0	0	0	0	0	0	0	0	0	0	0	0	0	0	0	0	0	0	0	0	0
y1978	suezaki	y2016	74381.70208	-106464.2246	CL7	5	0	0	0	0	0	0	0	0	0	0	0	0	0	0	0	0	0	0	0	0	0	0	0	0	0	0	0	0	0	0	0	0	0	0	0	0	0	0	0	0	0	0	0
y1978	suezaki	y2016	74381.70208	-106464.2246	CL8	2	0	0	0	0	0	0	0	0	0	0	0	0	0	0	0	0	0	0	0	0	0	0	0	0	0	0	0	0	0	0	0	0	0	0	0	0	0	0	0	0	0	0	0
y1978	suezaki	y2016	74381.70208	-106464.2246	CL9	5	0	0	0	0	0	0	0	0	0	0	0	0	0	0	0	0	0	0	0	0	0	0	0	0	0	0	0	0	0	0	1	0	0	0	0	0	0	0	0	0	0	0	0
y1978	suezaki	y2016	74381.70208	-106464.2246	CL10	21	0	0	0	0	0	0	0	0	0	0	0	0	0	0	0	0	0	0	0	0	0	0	0	0	0	0	0	0	0	0	0	0	0	0	0	0	0	0	0	0	0	0	0
y1978	suezaki	y2016	74381.70208	-106464.2246	CL11	130	0	0	0	0	0	0	0	0	0	0	0	0	1	0	0	0	0	1	0	0	0	0	0	0	0	0	0	0	0	0	1	2	0	0	0	0	0	0	0	0	0	0	0
y1978	suezaki	y2016	74381.70208	-106464.2246	CL12	129	0	0	0	0	0	2	20	0	0	0	0	40	1	0	0	0	0	63	0	0	0	0	0	0	0	0	0	0	0	0	5	0	0	0	5	0	0	0	0	0	0	0	0
y1978	suezaki	y2016	74381.70208	-106464.2246	CL13	21	0	0	0	0	0	0	1	0	0	0	0	0	0	0	0	0	0	1	0	0	0	0	0	0	0	0	0	0	0	0	0	0	0	0	0	0	0	0	0	0	0	0	0
y1978	suezaki	y2016	74381.70208	-106464.2246	CL14	18	0	0	0	0	0	0	1	0	0	0	0	1	1	0	0	0	0	3	0	0	0	0	0	0	0	0	0	0	0	0	0	0	0	0	0	0	0	0	0	0	0	0	0
y1978	suezaki	y2016	74381.70208	-106464.2246	CL15	22	0	2	0	0	0	0	0	0	1	0	0	0	0	0	0	0	0	3	0	0	0	0	1	0	0	0	0	0	0	0	0	0	0	0	0	0	0	0	0	0	0	0	0
y1978	suezaki	y2016	74381.70208	-106464.2246	CL16	9	0	0	0	0	0	0	0	0	0	0	0	0	0	0	0	0	0	0	0	0	0	0	0	0	0	0	0	0	0	0	0	2	0	0	0	0	0	0	0	0	0	0	0
y1978	suezaki	y2016	74381.70208	-106464.2246	CL17	68	0	0	0	0	0	0	0	0	0	0	0	0	0	0	0	0	0	0	0	0	0	0	0	0	0	0	0	0	0	0	0	0	0	0	0	0	0	0	0	0	0	0	0
y1978	suezaki	y2016	74381.70208	-106464.2246	CL18	6	0	0	0	0	0	1	0	0	0	0	0	0	0	0	0	0	0	1	0	0	0	0	0	0	0	0	0	0	0	0	0	0	0	0	0	0	0	0	0	0	0	0	0
y1978	suezaki	y2016	74381.70208	-106464.2246	CL19	6	0	0	0	0	0	0	0	0	0	0	0	0	0	0	0	0	0	0	0	0	0	0	0	0	0	0	0	0	0	0	0	0	0	0	0	0	0	0	0	0	0	0	0
y1978	suezaki	y2016	74381.70208	-106464.2246	CL20	12	0	0	0	0	0	0	2	0	0	0	0	0	0	1	0	0	0	3	0	0	0	1	0	0	0	0	0	0	0	0	3	0	0	0	1	0	0	0	0	0	0	0	0
y1978	akasaka	y2016	76319.42688	-92829.14574	CL1	24	0	0	0	0	0	0	0	0	0	0	0	0	0	0	0	0	0	0	0	0	0	0	0	0	0	0	0	0	11	0	0	0	0	0	0	0	0	0	0	0	0	0	0
y1978	akasaka	y2016	76319.42688	-92829.14574	CL2	17	0	0	0	0	0	0	0	0	0	0	0	0	0	0	0	0	0	0	0	0	0	0	0	0	0	0	0	0	5	0	0	0	0	0	0	0	0	0	0	0	0	0	0
y1978	akasaka	y2016	76319.42688	-92829.14574	CL3	6	0	0	0	0	0	0	0	0	0	0	0	0	0	0	0	0	0	0	0	0	0	0	0	0	0	0	0	0	0	0	0	0	0	0	0	0	0	0	0	0	0	0	0
y1978	akasaka	y2016	76319.42688	-92829.14574	CL4	70	0	0	0	0	0	0	0	0	0	0	0	0	0	0	0	0	0	0	0	0	0	0	0	0	0	0	15	0	50	0	0	0	0	0	0	0	0	0	0	0	0	0	0
y1978	akasaka	y2016	76319.42688	-92829.14574	CL5	10	0	0	0	0	0	0	0	0	0	0	0	0	0	0	0	0	0	0	0	0	0	0	0	0	0	0	0	0	0	0	0	0	0	0	0	0	0	0	0	0	0	0	0
y1978	akasaka	y2016	76319.42688	-92829.14574	CL6	13	0	0	0	0	0	0	0	0	0	0	0	0	0	0	0	0	0	0	0	0	0	0	0	0	0	0	0	0	0	0	0	0	0	0	0	0	0	0	0	0	0	0	0
y1978	akasaka	y2016	76319.42688	-92829.14574	CL7	58	0	0	0	0	0	0	0	0	0	0	0	0	0	0	0	0	0	0	0	0	0	0	0	0	0	0	0	0	1	0	0	0	0	0	0	0	0	0	0	0	0	0	0
y1978	akasaka	y2016	76319.42688	-92829.14574	CL8	68	0	0	0	0	0	0	0	0	0	0	0	0	0	0	0	0	0	0	0	0	0	0	0	0	0	0	0	0	0	0	0	0	0	0	0	0	0	0	0	0	0	0	0
y1978	akasaka	y2016	76319.42688	-92829.14574	CL9	40	0	0	0	0	0	0	2	0	0	0	0	0	0	0	0	0	0	2	0	0	0	0	0	0	0	0	0	0	0	0	5	0	0	0	0	0	0	0	0	0	0	0	0
y1978	akasaka	y2016	76319.42688	-92829.14574	CL10	57	0	0	0	0	0	0	0	0	0	0	0	0	0	0	0	0	0	0	0	0	0	0	0	0	0	0	0	0	0	0	0	0	0	0	0	0	0	0	0	0	0	0	0
y1978	akasaka	y2016	76319.42688	-92829.14574	CL11	18	0	0	0	0	0	0	0	0	0	0	0	0	0	0	0	0	0	0	0	0	0	0	0	0	0	0	0	0	0	0	0	0	0	0	0	0	0	0	0	0	0	0	0
y1978	akasaka	y2016	76319.42688	-92829.14574	CL12	5	0	0	0	0	0	0	0	0	0	0	0	0	0	0	0	0	0	0	0	0	0	0	0	0	0	0	0	0	0	0	0	0	0	0	0	0	0	0	0	0	0	0	0
y1978	akasaka	y2016	76319.42688	-92829.14574	CL13	7	0	0	0	0	0	0	0	0	0	0	0	0	0	0	0	0	0	0	0	0	0	0	0	0	0	0	0	0	1	0	0	0	0	0	0	0	0	0	0	0	0	0	0
y1978	akasaka	y2016	76319.42688	-92829.14574	CL14	8	0	0	0	0	0	0	0	0	0	0	0	0	0	0	0	0	0	0	0	0	0	0	0	0	0	0	0	0	0	0	0	0	0	0	0	0	0	0	0	0	0	0	0
y1978	akasaka	y2016	76319.42688	-92829.14574	CL15	85	0	0	0	0	0	0	0	0	0	0	0	0	0	0	0	0	0	0	0	0	0	0	0	0	0	0	0	0	0	0	0	0	0	0	0	0	0	0	0	0	0	0	0
y1978	akasaka	y2016	76319.42688	-92829.14574	CL16	26	0	0	0	0	0	0	0	0	0	0	0	0	0	0	0	0	0	0	0	0	0	0	0	0	0	0	0	0	0	0	0	0	0	0	0	0	0	0	0	0	0	0	0
y1978	akasaka	y2016	76319.42688	-92829.14574	CL17	28	0	0	0	0	0	0	0	0	0	0	0	0	0	0	0	0	0	0	0	0	0	0	0	0	0	0	0	0	0	0	0	0	0	0	0	0	0	0	0	0	0	0	0
y1978	akasaka	y2016	76319.42688	-92829.14574	CL18	7	0	0	0	0	0	0	0	0	0	0	0	0	0	0	0	0	0	0	0	0	0	0	0	0	0	0	0	0	0	0	0	0	0	0	0	0	0	0	0	0	0	0	0
y1978	akasaka	y2016	76319.42688	-92829.14574	CL19	6	0	0	0	0	0	0	0	0	0	0	0	0	0	0	0	0	0	0	0	0	0	0	0	0	0	0	0	0	0	0	0	0	0	0	0	0	0	0	0	0	0	0	0
y1978	akasaka	y2016	76319.42688	-92829.14574	CL20	56	0	0	0	0	0	0	0	0	0	0	0	0	0	0	0	0	0	0	0	0	0	0	0	0	0	0	0	0	0	0	0	0	0	0	0	0	0	0	0	0	0	0	0
y2003	hirazasa	y2017	57829.30082	-82065.81734	CL1	70	0	0	0	0	0	0	0	0	0	0	0	0	0	0	0	0	0	0	1	0	0	0	0	0	0	0	0	50	0	0	0	0	0	0	0	0	0	0	0	0	0	0	0
y2003	hirazasa	y2017	57829.30082	-82065.81734	CL2	81	0	0	0	0	0	0	0	0	0	0	0	0	0	0	0	0	0	0	0	0	0	0	0	0	0	0	0	60	0	0	0	0	5	0	0	0	0	0	2	0	0	0	0
y2003	hirazasa	y2017	57829.30082	-82065.81734	CL3	83	0	0	0	0	0	0	1	0	0	0	0	0	0	0	0	0	0	1	1	0	0	0	0	0	0	0	0	20	0	0	0	0	5	0	0	0	0	0	0	0	0	0	0
y2003	hirazasa	y2017	57829.30082	-82065.81734	CL4	26	0	0	0	0	0	0	0	0	0	0	0	0	0	0	0	0	0	0	0	0	0	0	0	0	0	0	0	5	0	0	0	0	1	0	2	0	0	0	0	0	0	0	0
y2003	hirazasa	y2017	57829.30082	-82065.81734	CL5	26	0	0	0	0	0	0	0	0	0	0	0	0	0	0	0	0	0	0	0	0	0	0	0	0	0	0	0	7	0	0	0	0	3	0	2	0	0	0	0	0	0	0	0
y2003	hirazasa	y2017	57829.30082	-82065.81734	CL6	21	0	0	0	0	0	0	3	0	0	0	0	0	0	0	0	0	0	3	10	0	0	0	0	1	0	0	0	0	0	0	0	0	0	3	2	0	0	0	0	0	0	0	0
y2003	hirazasa	y2017	57829.30082	-82065.81734	CL7	19	0	0	0	0	0	0	0	0	0	0	0	2	0	0	0	0	0	2	3	0	0	0	0	0	0	0	0	0	0	0	0	0	0	8	1	0	0	0	0	0	0	0	0
y2003	hirazasa	y2017	57829.30082	-82065.81734	CL8	29	0	0	0	2	0	0	0	0	3	0	0	0	0	0	0	0	0	5	3	0	0	0	0	0	0	0	0	3	0	0	0	0	0	2	1	0	0	0	0	0	0	0	0
y2003	hirazasa	y2017	57829.30082	-82065.81734	CL9	18	0	0	0	0	0	0	0	0	1	0	0	5	0	0	0	0	0	6	0	0	0	0	0	0	0	0	0	0	0	0	0	0	1	0	0	0	0	0	0	0	0	0	0
y2003	hirazasa	y2017	57829.30082	-82065.81734	CL10	21	0	0	0	0	0	0	0	0	2	0	0	3	0	1	0	0	0	6	0	0	0	0	0	0	0	0	0	5	0	0	0	0	0	0	0	0	0	0	0	0	0	0	0
y2003	hirazasa	y2017	57829.30082	-82065.81734	CL11	38	0	0	0	0	0	0	0	0	0	0	0	0	0	0	0	0	0	0	0	0	0	0	0	0	0	0	0	20	0	0	0	0	0	0	0	0	0	0	0	0	0	0	0
y2003	hirazasa	y2017	57829.30082	-82065.81734	CL12	49	0	0	0	0	0	0	0	0	0	0	0	0	0	0	0	0	0	0	0	0	0	0	0	0	0	0	0	10	0	0	0	0	0	0	0	0	0	0	0	0	0	0	0
y2003	hirazasa	y2017	57829.30082	-82065.81734	CL13	102	0	0	0	0	0	0	0	0	0	0	0	0	0	0	0	0	0	0	0	0	0	0	0	0	0	0	0	80	0	0	0	0	0	0	0	0	0	0	0	0	0	0	0
y2003	hirazasa	y2017	57829.30082	-82065.81734	CL14	30	0	0	0	0	0	0	0	0	0	0	0	0	0	0	0	0	0	0	0	0	0	0	0	0	0	0	0	30	0	0	0	0	0	0	0	0	0	0	0	0	0	0	0
y2003	hirazasa	y2017	57829.30082	-82065.81734	CL15	4	0	0	0	0	0	0	0	0	0	0	0	0	0	0	0	0	0	0	0	0	0	0	0	0	0	0	0	0	0	0	0	0	0	0	0	0	0	0	0	0	0	0	0
y2003	hirazasa	y2017	57829.30082	-82065.81734	CL16	22	0	0	0	0	0	0	0	0	0	0	0	0	0	0	0	0	0	0	0	0	0	0	0	0	0	0	0	10	0	0	0	0	0	0	0	0	0	0	0	0	0	0	0
y2003	hirazasa	y2017	57829.30082	-82065.81734	CL17	66	0	0	0	0	0	0	0	0	0	0	0	0	0	0	0	0	0	0	0	0	0	0	0	0	0	0	0	10	0	0	0	0	0	0	0	0	0	0	0	0	0	0	0
y2003	hirazasa	y2017	57829.30082	-82065.81734	CL18	20	0	0	0	0	0	0	0	0	0	0	0	0	0	0	0	0	0	0	0	0	0	0	0	0	0	0	0	15	0	0	0	0	0	0	0	0	0	0	0	0	0	0	0
y2003	hirazasa	y2017	57829.30082	-82065.81734	CL19	60	0	0	0	0	0	0	0	0	0	0	0	0	0	0	0	0	0	0	0	0	0	0	0	0	0	0	0	6	0	0	0	0	0	0	0	0	0	0	0	0	0	0	0
y2003	hirazasa	y2017	57829.30082	-82065.81734	CL20	22	0	0	0	0	0	0	0	0	0	0	0	0	0	0	0	0	0	0	0	0	0	0	0	0	0	0	0	10	0	0	0	0	0	0	0	0	0	0	0	0	0	0	0
y2003	kamiayaori	y2017	52445.60806	-69515.75113	CL1	26	1	0	0	0	0	0	2	0	0	0	0	0	0	5	1	0	0	9	0	0	0	0	0	0	0	0	0	0	0	0	1	0	0	0	0	0	0	0	0	0	0	0	0
y2003	kamiayaori	y2017	52445.60806	-69515.75113	CL2	54	0	0	0	0	0	0	0	0	0	0	0	0	0	1	0	0	0	1	0	0	0	0	0	0	0	0	0	0	0	0	0	0	0	0	0	0	0	0	0	0	0	0	0
y2003	kamiayaori	y2017	52445.60806	-69515.75113	CL3	61	0	0	0	0	0	0	5	0	0	0	0	3	0	0	0	0	0	8	0	0	0	0	0	0	0	0	0	0	0	0	0	0	0	0	0	0	0	0	0	0	0	0	0
y2003	kamiayaori	y2017	52445.60806	-69515.75113	CL4	30	0	0	0	0	0	0	0	0	0	0	0	2	0	1	0	0	0	3	0	0	0	0	0	0	0	0	0	0	0	0	0	0	0	0	0	0	0	0	0	0	0	0	0
y2003	kamiayaori	y2017	52445.60806	-69515.75113	CL5	17	0	0	0	0	0	0	0	0	0	0	0	1	0	0	0	0	0	1	0	0	0	0	0	0	1	0	0	0	0	0	0	0	5	0	2	0	0	0	0	0	0	0	0
y2003	kamiayaori	y2017	52445.60806	-69515.75113	CL6	38	0	0	0	0	0	0	1	0	0	0	0	0	0	0	0	0	0	1	5	0	0	0	0	0	0	0	0	0	0	0	0	0	0	0	3	0	0	0	0	0	0	0	0
y2003	kamiayaori	y2017	52445.60806	-69515.75113	CL7	27	0	0	0	0	0	0	0	0	0	0	0	2	0	0	0	0	0	2	1	0	0	0	0	0	0	0	0	0	0	0	0	0	2	0	0	0	0	0	0	0	0	0	0
y2003	kamiayaori	y2017	52445.60806	-69515.75113	CL8	20	0	0	0	0	0	0	0	0	0	0	0	0	0	0	0	0	0	0	0	0	0	0	0	0	0	0	0	0	0	0	0	0	0	0	0	0	0	0	0	0	0	0	0
y2003	kamiayaori	y2017	52445.60806	-69515.75113	CL9	33	0	0	0	0	0	0	0	0	0	0	0	0	0	0	0	0	0	0	0	0	0	0	0	0	0	0	0	6	0	0	0	0	0	0	0	0	0	0	0	0	0	0	0
y2003	kamiayaori	y2017	52445.60806	-69515.75113	CL10	12	0	0	0	0	0	0	0	0	0	0	0	0	0	0	0	0	0	0	0	0	0	0	0	0	0	0	0	0	0	0	0	0	0	0	0	0	0	0	0	0	0	0	0
y2003	kamiayaori	y2017	52445.60806	-69515.75113	CL11	23	0	0	0	0	0	0	0	0	0	0	0	0	0	1	0	0	0	1	0	0	0	0	0	0	0	0	0	0	0	0	0	0	0	0	0	0	0	0	0	0	0	0	0
y2003	kamiayaori	y2017	52445.60806	-69515.75113	CL12	53	0	0	0	0	0	0	0	0	0	0	0	2	0	0	0	0	0	2	1	0	0	0	0	0	0	0	0	30	0	0	0	0	0	0	0	0	0	0	0	0	0	0	0
y2003	kamiayaori	y2017	52445.60806	-69515.75113	CL13	33	0	0	0	0	0	0	0	0	0	0	0	3	0	0	2	0	0	5	0	0	0	0	0	0	0	0	0	0	0	0	0	0	0	0	0	0	0	0	0	0	0	0	0
y2003	kamiayaori	y2017	52445.60806	-69515.75113	CL14	20	0	0	0	0	0	0	0	0	0	0	0	0	0	0	0	0	0	0	0	0	0	0	0	0	0	0	0	0	0	0	0	0	0	0	0	0	0	0	0	0	0	0	0
y2003	kamiayaori	y2017	52445.60806	-69515.75113	CL15	31	0	0	0	0	0	0	0	0	0	0	0	3	0	0	0	0	0	3	0	0	0	0	0	0	0	0	0	0	0	0	1	0	0	0	0	0	0	0	1	0	0	0	0
y2003	kamiayaori	y2017	52445.60806	-69515.75113	CL16	34	0	0	0	0	0	0	0	0	0	0	0	0	0	0	0	0	0	0	0	0	0	0	0	0	0	0	0	2	0	0	0	0	0	0	0	0	0	0	0	0	1	0	0
y2003	kamiayaori	y2017	52445.60806	-69515.75113	CL17	26	0	0	0	0	0	0	0	0	0	0	0	0	0	0	0	0	0	0	0	0	0	0	0	0	0	0	0	3	0	0	0	0	0	0	0	0	0	0	0	0	0	0	0
y2003	kamiayaori	y2017	52445.60806	-69515.75113	CL18	34	0	0	0	0	0	0	0	0	0	0	0	3	0	0	0	0	0	3	1	0	0	0	0	0	0	0	0	5	0	0	0	0	1	0	0	0	0	0	0	0	0	0	0
y2003	kamiayaori	y2017	52445.60806	-69515.75113	CL19	24	0	0	0	0	0	0	0	0	0	0	0	0	0	0	0	0	0	0	2	0	0	0	0	0	0	0	0	0	0	0	0	0	0	0	0	0	0	0	0	0	0	0	0
y2003	kamiayaori	y2017	52445.60806	-69515.75113	CL20	60	0	0	0	0	0	0	1	0	0	0	0	0	0	2	0	0	0	3	2	0	0	0	0	0	0	0	0	10	0	0	0	0	3	0	0	0	0	0	0	0	0	0	0
y2003	fuefuki	y2017	71017.44406	-73336.25246	CL1	50	0	0	0	0	1	0	0	0	0	0	2	0	0	0	0	0	0	3	0	0	0	0	0	0	0	0	0	30	0	0	0	0	0	0	1	0	0	0	0	0	0	0	0
y2003	fuefuki	y2017	71017.44406	-73336.25246	CL2	68	0	0	0	0	0	0	0	0	0	0	0	0	0	0	0	0	0	0	0	0	0	0	0	0	0	0	0	60	0	0	0	0	0	0	2	0	0	0	0	0	0	0	0
y2003	fuefuki	y2017	71017.44406	-73336.25246	CL3	25	0	0	0	0	0	0	0	0	0	0	0	0	0	0	0	0	0	0	0	0	0	0	0	0	0	0	0	15	0	0	0	0	0	0	0	0	0	0	0	0	0	0	0
y2003	fuefuki	y2017	71017.44406	-73336.25246	CL4	72	0	0	0	0	0	0	1	0	0	0	0	0	0	0	0	0	0	1	0	0	0	0	0	0	0	0	0	5	0	0	0	0	0	0	1	0	0	0	0	0	0	0	0
y2003	fuefuki	y2017	71017.44406	-73336.25246	CL5	38	0	0	0	0	0	0	2	0	0	0	0	0	0	0	0	0	0	2	2	0	0	0	0	0	0	0	0	0	0	0	0	0	0	0	0	0	0	0	0	0	0	0	0
y2003	fuefuki	y2017	71017.44406	-73336.25246	CL6	24	0	0	0	0	0	0	0	0	0	0	0	0	0	0	0	0	0	0	0	0	0	0	0	0	0	0	0	0	0	0	0	0	0	0	0	0	0	0	0	0	0	0	0
y2003	fuefuki	y2017	71017.44406	-73336.25246	CL7	10	0	0	0	0	0	0	0	0	0	0	0	0	0	0	0	0	0	0	0	0	0	0	0	0	0	0	0	2	0	0	0	0	0	0	0	0	0	0	0	0	0	0	0
y2003	fuefuki	y2017	71017.44406	-73336.25246	CL8	21	0	0	0	0	0	0	0	0	0	0	0	0	0	0	0	0	0	0	0	0	0	0	0	0	0	0	0	0	0	0	0	0	0	0	2	0	0	0	0	0	0	0	0
y2003	fuefuki	y2017	71017.44406	-73336.25246	CL9	10	0	0	0	0	0	0	0	0	0	0	0	0	0	0	0	0	0	0	0	0	0	0	0	0	0	0	0	2	0	0	0	0	0	0	0	0	0	0	0	0	0	0	0
y2003	fuefuki	y2017	71017.44406	-73336.25246	CL10	21	0	0	0	0	0	0	0	0	0	0	0	0	0	0	0	0	0	0	0	0	0	0	0	0	0	0	0	3	0	0	0	0	0	0	0	0	0	0	0	0	0	0	0
y2003	fuefuki	y2017	71017.44406	-73336.25246	CL11	78	0	0	0	0	0	0	0	0	0	0	0	0	0	0	0	0	0	0	0	0	0	0	0	0	0	0	0	50	0	0	0	0	0	0	0	0	0	0	0	0	0	0	0
y2003	fuefuki	y2017	71017.44406	-73336.25246	CL12	64	0	0	0	0	0	0	0	0	0	0	0	0	0	0	0	0	0	0	0	0	0	0	0	0	0	0	0	60	0	0	0	0	0	0	0	0	0	0	0	0	0	0	0
y2003	fuefuki	y2017	71017.44406	-73336.25246	CL13	44	0	0	0	0	0	0	0	0	0	0	0	0	0	0	0	0	0	0	0	0	0	0	0	0	0	0	0	40	0	0	0	0	0	0	0	0	0	0	0	0	0	0	0
y2003	fuefuki	y2017	71017.44406	-73336.25246	CL14	56	0	0	0	0	0	0	0	0	0	0	0	0	0	0	0	0	0	0	0	0	0	0	0	0	0	0	0	50	0	0	0	0	0	0	0	0	0	0	0	0	0	0	0
y2003	fuefuki	y2017	71017.44406	-73336.25246	CL15	55	0	0	0	0	0	0	0	0	0	0	0	0	0	0	0	0	0	0	0	0	0	0	0	0	0	0	0	50	0	0	0	0	0	0	0	0	0	0	0	0	0	0	0
y2003	fuefuki	y2017	71017.44406	-73336.25246	CL16	54	0	0	0	0	0	0	0	0	0	0	0	0	0	0	0	0	0	0	0	0	0	0	0	0	0	0	0	45	0	0	0	0	0	0	0	0	0	0	0	0	0	0	0
y2003	fuefuki	y2017	71017.44406	-73336.25246	CL17	30	0	0	0	0	0	0	2	0	0	0	3	0	0	0	0	0	0	5	0	0	0	0	0	0	0	0	0	20	0	0	0	0	0	0	0	0	0	0	0	2	0	0	0
y2003	fuefuki	y2017	71017.44406	-73336.25246	CL18	23	2	0	0	0	0	0	1	0	0	0	0	0	0	0	0	0	0	3	0	0	0	0	0	0	0	0	0	15	0	0	0	0	0	0	0	0	0	0	0	0	0	0	0
y2003	fuefuki	y2017	71017.44406	-73336.25246	CL19	74	0	0	0	0	0	0	0	0	0	0	0	0	0	0	0	0	0	0	0	0	0	0	0	0	0	0	0	60	0	0	0	0	0	0	0	0	0	0	0	0	0	0	0
y2003	fuefuki	y2017	71017.44406	-73336.25246	CL20	22	0	0	0	0	0	0	0	0	0	0	0	0	0	0	0	0	0	0	0	0	0	0	0	0	0	0	0	0	0	0	0	0	0	0	0	0	0	0	0	0	0	0	0
y2003	kiumi	y2016	48235.73868	-106322.1024	CL1	70	0	0	0	0	0	0	0	0	0	0	0	0	0	0	0	0	0	0	0	0	0	0	0	0	0	0	0	0	0	0	0	0	0	0	0	0	0	0	0	0	0	0	0
y2003	kiumi	y2016	48235.73868	-106322.1024	CL2	62	0	0	0	0	0	0	0	0	0	0	0	0	0	0	0	0	0	0	0	0	0	0	0	0	0	0	0	0	0	0	0	0	0	0	0	0	0	0	0	0	0	0	0
y2003	kiumi	y2016	48235.73868	-106322.1024	CL3	61	0	0	0	0	0	0	0	0	0	0	0	0	0	0	0	0	0	0	0	0	0	0	0	0	0	0	0	0	5	0	0	0	0	0	0	0	0	0	0	0	0	0	0
y2003	kiumi	y2016	48235.73868	-106322.1024	CL4	53	0	0	0	0	0	0	0	0	0	0	0	0	0	0	0	0	0	0	0	0	0	0	0	0	0	0	0	0	0	0	0	0	0	0	0	0	0	0	0	0	0	0	0
y2003	kiumi	y2016	48235.73868	-106322.1024	CL5	64	0	0	0	0	0	0	0	0	0	0	0	0	0	0	0	0	0	0	0	0	0	0	0	0	0	0	0	0	0	0	0	0	0	0	0	0	0	0	0	0	0	0	0
y2003	kiumi	y2016	48235.73868	-106322.1024	CL6	37	0	0	0	0	0	0	0	0	0	0	0	0	0	0	0	0	0	0	0	0	0	0	0	0	0	0	0	0	0	0	0	0	0	0	0	0	0	0	0	0	0	0	0
y2003	kiumi	y2016	48235.73868	-106322.1024	CL7	64	0	0	0	0	0	0	0	0	0	0	0	0	0	0	0	0	0	0	0	0	0	0	0	0	0	0	0	0	5	0	0	0	0	0	0	0	0	0	0	0	0	0	0
y2003	kiumi	y2016	48235.73868	-106322.1024	CL8	74	0	0	0	0	0	0	0	0	0	0	0	0	0	0	0	0	0	0	0	0	0	0	0	0	0	0	0	0	0	0	0	0	0	0	0	0	0	0	0	0	0	0	0
y2003	kiumi	y2016	48235.73868	-106322.1024	CL9	30	0	0	0	0	0	0	0	0	0	0	0	0	0	0	0	0	0	0	0	0	0	0	0	0	0	0	0	0	0	0	0	0	0	0	0	0	0	0	0	0	0	0	0
y2003	kiumi	y2016	48235.73868	-106322.1024	CL10	110	0	0	0	0	0	0	0	0	0	0	0	0	0	0	0	0	0	0	0	0	0	0	0	0	0	0	0	0	0	0	0	0	0	0	0	0	0	0	0	0	0	0	0
y2003	kiumi	y2016	48235.73868	-106322.1024	CL11	68	0	0	5	0	0	0	0	0	0	0	0	0	0	0	0	0	0	5	0	0	0	0	0	0	0	0	0	0	0	0	0	0	0	0	0	0	0	0	0	0	0	0	0
y2003	kiumi	y2016	48235.73868	-106322.1024	CL12	100	0	0	0	0	0	0	0	0	0	0	0	0	0	0	0	0	0	0	0	0	0	0	0	0	0	0	0	0	0	0	0	0	0	0	0	0	0	0	0	0	2	5	0
y2003	kiumi	y2016	48235.73868	-106322.1024	CL13	91	0	0	0	0	0	0	0	0	0	0	0	0	0	0	0	0	0	0	0	0	0	0	0	0	0	0	0	0	0	0	0	0	0	0	0	0	0	0	0	0	0	0	0
y2003	kiumi	y2016	48235.73868	-106322.1024	CL14	57	0	0	0	0	0	0	0	0	0	0	0	0	0	0	0	0	0	0	0	0	0	0	0	0	0	0	0	0	0	10	0	0	0	0	0	0	0	0	0	0	0	0	0
y2003	kiumi	y2016	48235.73868	-106322.1024	CL15	63	0	0	0	0	0	0	0	0	0	0	0	0	0	0	0	0	0	0	0	0	0	0	0	0	0	0	0	0	0	0	0	0	0	0	0	0	0	0	0	0	0	0	0
y2003	kiumi	y2016	48235.73868	-106322.1024	CL16	104	0	0	0	0	0	0	0	0	0	0	0	0	0	0	0	0	0	0	2	0	0	0	0	0	0	0	0	0	0	0	20	0	0	0	0	0	0	0	0	0	0	0	0
y2003	kiumi	y2016	48235.73868	-106322.1024	CL17	62	0	0	0	0	0	0	0	0	0	0	0	0	0	0	0	0	0	0	0	0	0	0	0	0	0	0	0	0	0	0	0	0	0	0	0	0	0	0	0	0	0	0	0
y2003	kiumi	y2016	48235.73868	-106322.1024	CL18	67	0	0	0	0	0	0	0	0	0	0	0	0	0	0	0	0	0	0	0	0	0	0	0	0	0	0	0	0	0	0	0	0	0	0	0	0	0	0	0	0	0	0	0
y2003	kiumi	y2016	48235.73868	-106322.1024	CL19	70	0	0	0	0	0	0	0	0	0	0	0	0	0	0	0	0	0	0	0	0	0	0	0	0	0	0	0	0	0	0	0	0	0	0	0	0	0	0	0	0	0	0	0
y2003	kiumi	y2016	48235.73868	-106322.1024	CL20	40	0	0	0	0	0	0	0	0	0	0	0	0	0	0	0	0	0	0	0	0	0	0	0	0	0	0	0	0	0	0	0	0	0	0	0	0	0	0	0	0	0	0	0
y2003	kakudesawa	y2016	47457.96477	-81628.72861	CL1	37	0	0	0	0	0	0	0	0	0	0	0	0	0	0	0	0	0	0	0	0	0	0	0	0	0	0	0	0	0	0	0	0	0	0	0	0	0	0	0	0	0	0	0
y2003	kakudesawa	y2016	47457.96477	-81628.72861	CL2	57	0	0	0	0	0	0	0	0	0	0	0	0	0	0	0	0	0	0	0	0	0	0	0	0	0	0	0	0	0	0	0	0	0	0	0	0	0	0	0	0	0	0	0
y2003	kakudesawa	y2016	47457.96477	-81628.72861	CL3	33	0	0	0	0	0	0	0	0	0	0	0	0	0	0	0	0	0	0	0	0	0	0	0	0	0	0	0	0	0	0	0	0	0	0	0	0	0	0	0	0	0	0	0
y2003	kakudesawa	y2016	47457.96477	-81628.72861	CL4	82	0	0	0	0	0	0	0	0	0	0	0	0	0	0	0	0	0	0	0	0	0	0	0	0	0	0	0	0	0	0	0	0	0	0	0	0	0	0	0	0	0	0	0
y2003	kakudesawa	y2016	47457.96477	-81628.72861	CL5	45	0	0	0	0	0	0	0	0	0	0	0	0	0	0	0	0	0	0	0	0	0	0	0	0	0	0	0	0	0	0	0	0	0	0	0	0	0	0	0	0	0	0	0
y2003	kakudesawa	y2016	47457.96477	-81628.72861	CL6	48	0	0	0	0	0	0	0	0	0	0	0	0	0	0	0	0	0	0	0	0	0	0	0	0	0	0	0	0	0	0	1	0	0	0	0	0	0	0	0	0	0	0	0
y2003	kakudesawa	y2016	47457.96477	-81628.72861	CL7	40	0	0	0	0	0	0	0	0	0	0	0	0	0	0	0	0	0	0	0	0	0	0	0	0	0	0	0	0	0	0	0	0	0	0	0	0	0	0	0	0	0	0	0
y2003	kakudesawa	y2016	47457.96477	-81628.72861	CL8	42	0	0	0	0	0	0	0	0	0	0	0	0	0	0	0	0	0	0	0	0	0	0	0	0	0	0	0	0	2	0	0	0	0	0	0	0	0	0	0	0	0	0	0
y2003	kakudesawa	y2016	47457.96477	-81628.72861	CL9	33	0	0	0	0	0	0	0	0	0	0	0	0	0	0	0	0	0	0	0	0	0	0	0	0	0	0	0	0	15	0	0	0	0	0	0	0	0	0	0	0	0	0	0
y2003	kakudesawa	y2016	47457.96477	-81628.72861	CL10	13	0	0	0	0	0	0	0	0	0	0	0	0	0	0	0	0	0	0	0	0	0	0	0	0	0	0	0	0	0	0	0	0	0	0	0	0	0	0	0	0	0	0	0
y2003	kakudesawa	y2016	47457.96477	-81628.72861	CL11	85	0	0	0	0	0	0	0	0	0	0	0	0	0	0	0	0	0	0	0	0	0	0	0	0	0	0	0	0	5	0	0	0	0	0	0	0	0	0	0	0	0	0	0
y2003	kakudesawa	y2016	47457.96477	-81628.72861	CL12	61	0	0	0	0	0	0	0	0	0	0	0	0	0	0	0	0	0	0	0	0	0	0	0	0	0	0	0	0	10	0	0	0	0	0	0	0	0	0	0	0	0	0	0
y2003	kakudesawa	y2016	47457.96477	-81628.72861	CL13	52	0	0	0	0	0	0	0	0	0	0	0	0	0	0	0	0	0	0	0	0	0	0	0	0	0	0	0	0	10	0	0	0	0	0	0	0	0	0	0	0	0	0	0
y2003	kakudesawa	y2016	47457.96477	-81628.72861	CL14	37	0	0	0	0	0	0	0	0	0	0	0	0	0	0	0	0	0	0	0	0	0	0	0	0	0	0	0	0	15	0	0	0	0	0	0	0	0	0	0	0	0	0	0
y2003	kakudesawa	y2016	47457.96477	-81628.72861	CL15	97	0	0	0	0	0	0	0	0	0	0	0	0	0	0	0	0	0	0	0	0	0	0	0	0	0	0	0	0	0	0	0	0	0	0	0	0	0	0	0	0	0	0	0
y2003	kakudesawa	y2016	47457.96477	-81628.72861	CL16	23	0	0	0	0	0	0	0	0	0	0	0	0	0	0	0	0	0	0	0	0	0	0	0	0	0	0	0	0	0	0	0	0	0	0	0	0	0	0	0	0	0	0	0
y2003	kakudesawa	y2016	47457.96477	-81628.72861	CL17	96	0	0	0	0	0	0	0	0	0	0	0	0	0	0	0	0	0	0	0	0	0	0	0	0	0	0	0	0	60	0	0	0	0	0	0	0	0	0	0	0	0	0	0
y2003	kakudesawa	y2016	47457.96477	-81628.72861	CL18	54	0	0	0	0	0	0	0	0	0	0	0	0	0	0	0	0	0	0	0	0	0	0	0	0	0	0	0	0	0	0	0	0	0	0	0	0	0	0	0	0	0	0	0
y2003	kakudesawa	y2016	47457.96477	-81628.72861	CL19	19	0	0	0	0	0	0	0	0	0	0	0	0	0	0	0	0	0	0	0	0	0	0	0	0	0	0	0	0	0	0	0	0	0	0	0	0	0	0	0	0	0	0	0
y2003	kakudesawa	y2016	47457.96477	-81628.72861	CL20	31	0	0	0	0	0	0	0	0	0	0	0	0	0	0	0	0	0	0	0	0	0	0	0	0	0	0	0	0	0	0	0	0	0	0	0	0	0	0	0	0	0	0	0
y2011	setamai	y2017	52102.91732	-92269.79853	CL1	71	0	0	0	0	0	0	0	0	0	0	0	20	0	0	2	0	0	22	0	0	0	0	0	0	0	0	0	0	0	0	0	0	3	5	5	0	0	0	0	0	0	0	0
y2011	setamai	y2017	52102.91732	-92269.79853	CL2	40	0	0	0	0	0	0	0	0	0	0	0	1	0	0	0	0	0	1	1	0	0	0	0	0	0	0	0	1	0	0	0	0	2	4	5	0	0	0	0	0	0	0	0
y2011	setamai	y2017	52102.91732	-92269.79853	CL3	46	2	0	0	0	0	0	0	0	0	0	0	15	0	0	0	0	0	17	5	0	0	0	0	0	0	0	0	0	0	0	3	0	0	5	1	0	0	0	0	0	0	0	0
y2011	setamai	y2017	52102.91732	-92269.79853	CL4	45	0	0	0	0	0	0	2	0	0	0	0	3	0	0	0	0	0	5	1	0	0	0	0	0	0	0	0	0	0	0	0	4	0	0	5	0	0	0	0	0	0	0	0
y2011	setamai	y2017	52102.91732	-92269.79853	CL5	34	0	0	0	0	0	0	0	0	0	0	0	3	0	0	4	0	0	7	2	0	0	0	0	0	0	0	0	0	0	0	0	4	3	6	5	0	0	0	0	0	0	0	0
y2011	setamai	y2017	52102.91732	-92269.79853	CL6	75	0	0	0	0	0	0	0	0	0	0	0	10	0	0	0	0	0	10	3	0	0	0	0	0	0	0	0	0	0	0	0	0	4	50	3	0	0	0	0	0	0	0	0
y2011	setamai	y2017	52102.91732	-92269.79853	CL7	40	0	0	0	0	0	0	2	0	0	0	0	0	0	0	0	0	0	2	1	0	0	0	0	0	0	0	0	0	0	0	0	0	4	5	5	0	0	0	0	0	0	0	0
y2011	setamai	y2017	52102.91732	-92269.79853	CL8	41	0	0	0	0	0	0	0	0	0	0	0	0	0	0	0	0	0	0	5	0	0	0	0	0	0	0	0	0	0	0	0	0	3	10	4	0	0	0	0	0	0	0	0
y2011	setamai	y2017	52102.91732	-92269.79853	CL9	36	0	0	0	0	0	0	5	0	0	0	0	6	0	0	1	0	0	12	0	0	0	0	0	0	0	0	0	0	0	0	0	2	0	4	0	0	0	0	0	0	0	0	0
y2011	setamai	y2017	52102.91732	-92269.79853	CL10	35	1	0	0	0	0	0	0	0	0	0	0	3	0	0	0	0	0	4	1	0	0	0	0	0	0	0	0	0	0	0	0	5	20	0	0	0	0	0	0	0	0	0	0
y2011	setamai	y2017	52102.91732	-92269.79853	CL11	80	0	0	0	0	0	0	0	0	0	0	0	0	0	0	0	0	0	0	0	0	0	0	0	0	0	0	0	0	0	0	0	0	0	0	3	0	0	0	0	0	0	0	0
y2011	setamai	y2017	52102.91732	-92269.79853	CL12	39	0	0	0	0	0	0	0	0	0	0	0	0	0	0	0	0	0	0	0	0	0	0	0	0	0	0	0	0	0	0	0	0	0	0	4	0	0	0	0	0	0	0	0
y2011	setamai	y2017	52102.91732	-92269.79853	CL13	50	0	0	0	0	0	0	2	0	0	0	0	0	0	0	0	0	0	2	0	0	0	0	0	0	0	0	0	0	0	0	0	0	0	0	2	0	0	0	0	0	0	0	0
y2011	setamai	y2017	52102.91732	-92269.79853	CL14	60	0	0	0	0	0	0	0	0	0	0	0	0	0	0	0	0	0	0	0	0	0	0	0	0	0	0	0	0	0	0	0	0	0	0	3	0	0	0	0	0	0	0	0
y2011	setamai	y2017	52102.91732	-92269.79853	CL15	64	0	0	0	0	0	0	0	0	0	0	0	0	0	0	0	0	0	0	0	0	0	0	0	0	0	0	0	0	0	0	0	0	0	0	0	0	0	0	0	0	0	0	0
y2011	setamai	y2017	52102.91732	-92269.79853	CL16	50	0	0	0	0	0	0	0	0	0	0	0	0	0	0	0	0	0	0	0	0	0	0	0	0	0	0	0	0	0	0	0	0	0	0	0	0	0	0	0	0	0	0	0
y2011	setamai	y2017	52102.91732	-92269.79853	CL17	28	0	0	0	0	0	0	0	0	0	0	0	0	0	0	0	0	0	0	0	0	0	0	0	0	0	0	0	0	0	0	0	0	0	0	0	0	0	0	1	0	0	0	0
y2011	setamai	y2017	52102.91732	-92269.79853	CL18	33	0	0	0	0	0	0	0	0	0	0	0	0	0	0	0	0	0	0	0	0	0	0	0	0	0	0	0	0	0	0	0	0	0	0	0	0	0	0	0	0	0	0	0
y2011	setamai	y2017	52102.91732	-92269.79853	CL19	42	0	0	0	0	0	0	0	0	0	0	0	0	0	0	0	0	0	0	0	0	0	0	0	0	0	0	0	0	0	0	0	0	0	0	0	0	0	0	0	0	0	0	0
y2011	setamai	y2017	52102.91732	-92269.79853	CL20	45	0	0	0	0	0	0	0	0	0	0	0	0	0	0	0	0	0	0	0	0	0	0	0	0	0	0	0	0	0	0	0	0	0	0	0	0	0	0	0	0	0	0	0
y2011	hitokabe	y2017	45637.75092	-84171.92508	CL1	62	0	0	0	0	0	0	0	0	0	10	0	0	0	0	0	0	0	10	1	0	0	0	0	0	0	0	0	0	0	0	1	6	15	5	0	0	0	0	0	0	0	0	0
y2011	hitokabe	y2017	45637.75092	-84171.92508	CL2	52	0	0	0	0	0	0	0	0	0	0	0	0	0	0	0	0	0	0	0	0	0	0	0	0	0	0	0	0	0	0	0	20	3	3	0	0	0	0	0	0	0	0	0
y2011	hitokabe	y2017	45637.75092	-84171.92508	CL3	65	0	0	0	0	0	0	0	0	0	0	0	5	0	1	0	0	0	6	0	0	0	0	0	0	0	0	0	0	0	0	0	30	7	15	0	0	0	0	0	0	0	0	0
y2011	hitokabe	y2017	45637.75092	-84171.92508	CL4	42	0	0	0	0	0	0	0	0	0	0	0	3	0	1	0	0	0	4	0	0	0	0	0	2	0	0	0	0	0	0	0	7	15	0	0	0	0	0	0	0	0	0	0
y2011	hitokabe	y2017	45637.75092	-84171.92508	CL5	66	0	0	0	0	0	0	0	0	0	0	0	0	0	1	0	0	0	1	0	0	0	0	0	0	0	0	0	0	0	0	0	15	20	0	2	0	0	0	0	0	0	0	0
y2011	hitokabe	y2017	45637.75092	-84171.92508	CL6	43	0	0	0	0	0	0	0	0	0	0	0	0	0	2	0	0	0	2	0	0	0	0	0	0	0	0	0	0	0	0	0	0	15	0	3	0	0	0	0	0	0	0	0
y2011	hitokabe	y2017	45637.75092	-84171.92508	CL7	87	0	0	0	0	0	0	1	0	0	0	0	0	0	1	0	0	0	2	0	0	0	0	0	0	0	0	0	0	0	0	1	15	30	1	0	0	0	0	0	0	0	0	0
y2011	hitokabe	y2017	45637.75092	-84171.92508	CL8	53	0	0	0	0	0	0	0	0	0	0	0	0	0	0	0	0	0	0	0	0	0	0	0	0	0	0	0	0	0	0	0	0	3	0	0	0	0	0	0	0	0	0	0
y2011	hitokabe	y2017	45637.75092	-84171.92508	CL9	46	0	0	0	0	0	0	0	0	0	0	0	0	0	2	0	0	0	2	0	0	0	0	0	0	0	0	0	0	0	0	0	5	20	0	2	0	0	0	0	0	0	0	0
y2011	hitokabe	y2017	45637.75092	-84171.92508	CL10	84	0	0	0	0	0	0	0	0	0	0	0	0	0	0	0	0	0	0	0	0	0	0	0	0	0	0	0	0	0	0	0	0	70	2	2	0	0	0	0	0	0	0	0
y2011	hitokabe	y2017	45637.75092	-84171.92508	CL11	51	0	0	0	0	0	0	0	0	0	0	0	0	0	0	0	0	0	0	2	0	0	0	0	0	0	0	0	0	0	0	0	0	0	0	0	0	0	0	0	0	0	0	0
y2011	hitokabe	y2017	45637.75092	-84171.92508	CL12	30	0	0	0	0	0	0	0	0	0	0	0	0	0	0	0	0	0	0	0	0	0	0	0	0	0	0	0	5	0	0	1	0	6	0	0	0	0	0	0	0	0	0	0
y2011	hitokabe	y2017	45637.75092	-84171.92508	CL13	39	0	0	0	0	0	0	0	0	0	0	0	5	0	0	0	0	0	5	1	0	0	0	0	0	0	0	0	0	0	0	0	0	0	0	0	0	0	0	0	0	0	0	0
y2011	hitokabe	y2017	45637.75092	-84171.92508	CL14	26	0	0	0	0	0	0	0	0	0	0	0	0	0	0	0	0	0	0	0	0	0	0	0	0	0	0	0	5	0	0	0	0	0	0	0	0	0	0	0	0	0	0	0
y2011	hitokabe	y2017	45637.75092	-84171.92508	CL15	17	0	0	0	0	0	0	0	0	0	0	0	0	0	0	0	0	0	0	0	0	0	0	0	0	0	1	0	0	0	0	0	0	0	0	0	0	0	0	0	0	0	0	0
y2011	hitokabe	y2017	45637.75092	-84171.92508	CL16	24	0	0	0	0	0	0	0	0	0	0	0	0	0	0	0	0	0	0	0	0	0	0	0	0	0	0	0	0	0	0	0	0	0	0	0	0	0	0	0	0	0	0	0
y2011	hitokabe	y2017	45637.75092	-84171.92508	CL17	24	0	0	0	0	0	0	0	0	0	0	0	0	0	0	0	0	0	0	0	0	0	0	0	0	0	0	0	0	0	0	0	0	0	0	0	0	0	0	0	0	0	0	0
y2011	hitokabe	y2017	45637.75092	-84171.92508	CL18	15	0	0	0	0	0	0	0	0	0	0	0	0	0	0	0	0	0	0	0	0	0	0	0	0	0	0	0	0	0	0	0	0	0	0	0	0	0	0	0	0	0	0	0
y2011	hitokabe	y2017	45637.75092	-84171.92508	CL19	26	0	0	0	0	0	0	0	0	0	0	0	0	0	0	0	0	0	0	0	0	0	0	0	0	0	0	0	0	0	0	0	0	0	0	0	0	0	0	0	0	0	0	0
y2011	hitokabe	y2017	45637.75092	-84171.92508	CL20	23	0	0	0	0	0	0	0	0	0	0	0	0	0	0	0	0	0	0	0	0	0	0	0	0	0	0	0	0	0	0	0	0	0	0	0	0	0	0	0	0	0	0	0
y2011	nakadaki	y2016	60790.37724	-60234.15019	CL1	43	0	0	0	0	0	0	0	0	0	0	0	0	0	0	0	0	0	0	0	0	0	0	0	0	0	0	0	0	10	0	0	0	0	0	0	0	0	0	0	0	0	0	0
y2011	nakadaki	y2016	60790.37724	-60234.15019	CL2	22	0	0	0	0	0	0	0	0	0	0	0	0	0	0	0	0	0	0	0	0	0	0	0	0	0	0	0	0	0	0	0	0	0	0	0	0	0	0	0	0	0	0	0
y2011	nakadaki	y2016	60790.37724	-60234.15019	CL3	20	0	0	0	0	0	0	0	0	0	0	0	0	0	0	0	0	0	0	0	0	0	0	0	0	0	0	0	0	0	0	0	0	0	0	0	0	0	0	0	0	0	0	0
y2011	nakadaki	y2016	60790.37724	-60234.15019	CL4	39	0	0	0	0	0	0	0	0	0	0	0	0	0	0	0	0	0	0	0	0	0	0	0	0	0	0	0	0	20	0	0	0	0	0	0	0	0	0	0	0	0	0	0
y2011	nakadaki	y2016	60790.37724	-60234.15019	CL5	43	0	0	0	0	0	0	1	0	0	0	0	0	0	0	0	0	0	1	0	0	0	0	0	0	0	0	0	0	5	0	0	0	0	0	0	0	0	0	0	0	0	0	0
y2011	nakadaki	y2016	60790.37724	-60234.15019	CL6	16	0	0	0	0	0	0	0	0	0	0	0	0	0	0	0	0	0	0	0	0	0	0	0	0	0	0	0	0	0	0	0	0	0	0	0	0	0	0	0	0	0	0	0
y2011	nakadaki	y2016	60790.37724	-60234.15019	CL7	16	0	0	0	0	0	0	0	0	0	0	0	0	0	0	0	0	0	0	0	0	0	0	0	0	0	0	0	0	0	0	0	0	0	0	0	0	0	0	0	0	0	0	0
y2011	nakadaki	y2016	60790.37724	-60234.15019	CL8	47	0	0	0	0	0	0	0	0	0	0	0	0	0	0	0	0	0	0	2	0	0	0	0	0	0	0	0	0	5	0	0	0	0	0	0	0	0	0	0	0	0	0	0
y2011	nakadaki	y2016	60790.37724	-60234.15019	CL9	99	0	0	0	0	0	0	0	0	0	0	0	0	0	0	0	0	0	0	0	0	0	0	0	0	0	0	0	0	5	0	0	0	0	0	0	0	0	0	0	0	0	0	0
y2011	nakadaki	y2016	60790.37724	-60234.15019	CL10	71	0	0	0	0	0	0	0	0	0	0	0	0	0	0	0	0	0	0	5	0	0	0	0	0	0	0	0	0	0	0	0	0	0	0	0	0	0	0	0	0	0	0	0
y2011	nakadaki	y2016	60790.37724	-60234.15019	CL11	76	0	0	0	0	0	0	0	0	0	0	0	0	0	0	0	0	0	0	0	0	0	0	0	0	0	0	0	0	30	0	0	0	0	0	0	0	20	0	0	0	0	0	0
y2011	nakadaki	y2016	60790.37724	-60234.15019	CL12	46	0	0	0	0	0	0	0	0	0	0	0	0	0	0	0	0	0	0	0	0	0	0	0	0	0	0	0	0	7	0	1	0	0	0	0	0	0	0	0	0	0	0	0
y2011	nakadaki	y2016	60790.37724	-60234.15019	CL13	92	0	0	0	0	0	0	0	0	0	0	0	0	0	0	0	0	0	0	0	0	0	0	0	0	0	0	0	0	50	0	3	0	0	0	0	0	0	0	0	0	0	0	0
y2011	nakadaki	y2016	60790.37724	-60234.15019	CL14	142	0	0	0	0	0	0	0	0	0	0	0	0	0	0	0	0	0	0	0	0	0	0	0	0	0	0	0	0	80	0	0	29	0	0	0	0	0	0	0	0	0	0	0
y2011	nakadaki	y2016	60790.37724	-60234.15019	CL15	134	0	0	0	0	0	0	0	0	0	0	0	0	0	0	0	0	0	0	0	0	0	0	0	0	0	0	0	0	70	0	0	0	0	0	0	0	20	0	0	0	0	0	0
y2011	nakadaki	y2016	60790.37724	-60234.15019	CL16	88	0	0	0	0	0	0	0	0	0	0	0	0	0	0	0	0	0	0	0	0	0	0	0	0	0	0	0	0	60	0	0	0	0	0	0	0	3	0	0	0	0	0	0
y2011	nakadaki	y2016	60790.37724	-60234.15019	CL17	67	0	0	0	0	0	0	0	0	0	0	0	0	0	0	0	0	0	0	0	0	0	0	0	0	0	0	0	0	40	0	0	0	0	0	0	0	5	0	0	0	0	0	0
y2011	nakadaki	y2016	60790.37724	-60234.15019	CL18	101	0	0	0	0	0	0	0	0	0	0	0	0	0	0	0	0	0	0	0	0	0	0	0	0	0	0	0	0	0	0	0	0	0	0	0	0	0	0	0	0	0	0	0
y2011	nakadaki	y2016	60790.37724	-60234.15019	CL19	91	0	0	0	0	0	0	0	0	0	0	0	0	0	0	0	0	0	0	0	0	0	0	0	0	0	0	0	0	0	0	0	0	0	0	0	0	0	0	0	0	0	0	0
y2011	nakadaki	y2016	60790.37724	-60234.15019	CL20	107	0	0	0	0	0	0	1	0	0	0	0	0	0	0	0	0	0	1	0	0	0	0	0	0	0	0	0	0	10	0	0	0	0	0	0	0	0	0	0	0	0	0	0
y2011	miyamori	y2016	51861.27717	-87355.01803	CL1	15	0	0	0	0	0	0	0	0	0	0	0	0	0	0	0	0	0	0	0	0	0	0	0	0	0	0	0	0	5	0	0	0	0	0	0	0	0	0	0	0	0	0	0
y2011	miyamori	y2016	51861.27717	-87355.01803	CL2	91	0	0	0	0	0	0	0	0	0	0	0	0	0	0	0	0	0	0	0	0	0	0	0	0	0	0	0	0	5	0	0	0	0	0	0	0	0	0	0	0	0	0	0
y2011	miyamori	y2016	51861.27717	-87355.01803	CL3	62	0	0	0	0	0	0	0	0	0	0	0	0	0	0	0	0	0	0	0	0	0	0	0	0	0	0	0	0	0	0	0	0	0	0	0	0	0	0	0	0	0	0	0
y2011	miyamori	y2016	51861.27717	-87355.01803	CL4	30	0	0	0	0	0	0	0	0	0	0	0	0	0	0	0	0	0	0	0	0	0	0	0	0	0	0	0	0	0	0	0	0	0	0	0	0	0	0	0	0	0	0	0
y2011	miyamori	y2016	51861.27717	-87355.01803	CL5	25	0	0	0	0	0	0	1	0	0	0	0	0	0	0	0	0	0	1	0	0	0	0	0	0	0	0	0	0	0	0	0	0	0	0	0	0	0	0	0	0	0	0	0
y2011	miyamori	y2016	51861.27717	-87355.01803	CL6	117	0	0	0	0	0	0	1	0	0	0	0	0	0	0	0	0	0	1	1	0	0	0	0	0	0	0	0	0	0	0	0	5	70	0	0	0	0	0	0	0	0	0	0
y2011	miyamori	y2016	51861.27717	-87355.01803	CL7	34	0	0	0	0	0	0	0	0	0	0	0	0	0	0	0	0	0	0	1	0	0	0	0	0	0	0	0	0	0	0	0	2	5	0	0	0	0	0	0	0	0	0	0
y2011	miyamori	y2016	51861.27717	-87355.01803	CL8	37	0	0	0	0	0	0	0	0	0	0	0	0	0	0	0	0	0	0	1	0	0	0	0	0	0	0	0	0	0	0	0	6	0	0	0	0	0	0	0	0	0	0	0
y2011	miyamori	y2016	51861.27717	-87355.01803	CL9	100	0	0	0	0	0	0	1	0	0	0	0	0	0	0	0	0	0	1	0	0	0	0	0	0	0	0	0	0	0	0	0	0	2	0	10	0	0	0	0	0	0	0	0
y2011	miyamori	y2016	51861.27717	-87355.01803	CL10	53	0	0	0	0	0	0	0	0	0	0	0	0	0	0	0	0	0	0	0	0	0	0	0	0	0	0	0	0	10	0	0	15	3	0	0	0	0	0	0	0	0	0	0
y2011	miyamori	y2016	51861.27717	-87355.01803	CL11	50	0	0	0	0	0	0	0	0	0	0	0	0	0	0	0	0	0	0	0	0	0	0	0	0	0	0	0	0	0	0	0	0	1	0	0	0	0	0	0	0	0	0	0
y2011	miyamori	y2016	51861.27717	-87355.01803	CL12	115	0	0	0	0	0	0	0	0	0	0	0	0	0	0	0	0	0	0	0	0	0	0	0	0	0	0	0	0	60	0	0	0	3	0	0	0	0	0	0	0	0	0	0
y2011	miyamori	y2016	51861.27717	-87355.01803	CL13	48	0	0	0	0	0	0	0	0	0	0	0	0	0	0	0	0	0	0	0	0	0	0	0	0	0	0	0	0	0	0	0	2	40	0	0	0	0	0	0	0	0	0	0
y2011	miyamori	y2016	51861.27717	-87355.01803	CL14	19	0	0	0	0	0	0	0	0	0	0	0	0	0	0	0	0	0	0	0	0	0	0	0	0	0	0	0	0	0	0	0	0	5	0	0	0	0	0	0	0	0	0	0
y2011	miyamori	y2016	51861.27717	-87355.01803	CL15	65	0	0	0	0	0	0	0	0	0	0	0	0	0	0	0	0	0	0	0	0	0	0	0	0	0	0	0	0	0	0	0	0	1	0	0	0	0	0	0	0	0	0	0
y2011	miyamori	y2016	51861.27717	-87355.01803	CL16	110	0	0	0	0	0	0	0	0	0	0	0	0	0	0	0	0	0	0	0	0	0	0	0	0	0	0	0	0	0	0	0	0	8	0	2	0	0	0	0	0	0	0	0
y2011	miyamori	y2016	51861.27717	-87355.01803	CL17	125	0	0	0	0	0	0	0	0	0	1	0	0	0	0	0	0	0	1	1	0	0	0	0	0	0	0	0	0	0	0	0	0	40	0	0	0	0	0	0	0	0	0	0
y2011	miyamori	y2016	51861.27717	-87355.01803	CL18	97	0	0	0	0	0	0	0	0	0	1	0	0	0	0	0	0	0	1	0	0	0	0	0	0	0	0	0	0	70	0	0	0	0	0	2	0	0	0	0	0	0	0	0
y2011	miyamori	y2016	51861.27717	-87355.01803	CL19	94	0	0	0	0	0	0	2	0	0	0	0	0	0	0	2	0	0	4	0	0	0	0	0	0	0	0	0	0	80	0	0	0	0	0	2	0	0	0	0	0	0	0	0
y2011	miyamori	y2016	51861.27717	-87355.01803	CL20	75	0	0	0	0	0	0	2	0	0	0	0	0	0	0	0	0	0	2	0	0	0	0	0	0	0	0	0	0	50	0	0	0	0	0	1	0	0	0	0	0	0	0	0
y2014	takizawa	y2017	27887.81692	-24682.40707	CL1	58	0	0	0	0	0	0	0	0	0	0	0	0	0	0	0	0	0	0	0	0	0	0	0	0	0	0	0	0	0	0	1	0	0	0	0	0	0	0	0	0	0	0	0
y2014	takizawa	y2017	27887.81692	-24682.40707	CL2	30	0	0	0	0	0	0	0	0	0	0	0	0	0	0	0	0	0	0	0	0	0	0	0	0	0	0	0	0	0	0	0	0	0	0	0	0	0	0	0	0	0	0	0
y2014	takizawa	y2017	27887.81692	-24682.40707	CL3	102	0	0	0	0	0	0	0	0	0	0	0	0	0	0	0	0	0	0	0	0	0	0	0	0	0	0	0	40	0	0	0	0	0	0	0	0	0	0	0	0	0	0	0
y2014	takizawa	y2017	27887.81692	-24682.40707	CL4	69	0	0	0	0	0	0	0	0	0	0	0	0	0	0	0	0	0	0	0	0	0	0	0	0	0	0	0	15	0	0	0	0	0	0	0	0	0	0	0	0	0	0	0
y2014	takizawa	y2017	27887.81692	-24682.40707	CL5	24	0	0	0	0	0	0	0	0	0	0	0	0	0	0	0	0	0	0	0	0	0	0	0	0	0	0	0	0	0	0	0	0	0	0	0	0	0	0	0	0	0	0	0
y2014	takizawa	y2017	27887.81692	-24682.40707	CL6	55	0	0	0	0	0	0	0	0	0	0	0	0	0	0	0	0	0	0	0	0	0	0	0	0	0	0	0	5	0	0	0	0	0	0	0	0	0	0	0	0	0	0	0
y2014	takizawa	y2017	27887.81692	-24682.40707	CL7	48	0	0	0	0	0	0	0	0	0	0	0	0	0	0	0	0	0	0	0	0	0	0	0	0	0	0	0	5	0	0	0	0	0	0	0	0	0	0	0	0	0	0	0
y2014	takizawa	y2017	27887.81692	-24682.40707	CL8	81	5	0	0	0	0	0	0	0	0	0	1	0	0	0	0	0	0	6	0	0	0	0	0	0	0	0	0	0	0	0	0	0	0	0	0	0	0	0	0	0	0	0	0
y2014	takizawa	y2017	27887.81692	-24682.40707	CL9	115	2	0	0	0	0	0	0	20	0	0	1	0	0	0	0	0	1	24	0	0	0	0	0	0	0	0	0	0	0	0	1	0	0	0	0	0	0	0	0	0	0	0	0
y2014	takizawa	y2017	27887.81692	-24682.40707	CL10	24	1	0	0	0	0	0	0	0	0	0	0	0	0	0	0	0	0	1	0	0	0	0	0	0	0	0	0	0	0	0	0	0	0	0	0	0	0	0	0	0	0	0	1
y2014	takizawa	y2017	27887.81692	-24682.40707	CL11	87	0	0	0	0	0	0	0	0	0	0	0	0	0	0	0	0	0	0	0	0	0	0	0	0	0	0	0	8	0	0	1	0	0	0	0	0	0	0	0	0	0	0	0
y2014	takizawa	y2017	27887.81692	-24682.40707	CL12	48	0	0	0	0	0	0	0	0	0	0	0	0	0	0	0	0	0	0	0	0	0	0	0	0	0	0	0	10	0	0	1	0	0	0	0	0	0	0	0	0	0	0	0
y2014	takizawa	y2017	27887.81692	-24682.40707	CL13	52	0	0	0	0	0	0	0	0	0	0	0	0	0	0	0	0	0	0	0	0	0	0	0	0	0	0	0	10	0	0	2	0	0	0	0	0	0	0	0	0	0	0	0
y2014	takizawa	y2017	27887.81692	-24682.40707	CL14	83	0	0	0	0	0	0	0	0	0	0	0	0	0	0	0	0	0	0	0	0	0	0	0	0	0	0	0	5	0	0	0	0	0	0	0	0	0	0	0	0	0	0	0
y2014	takizawa	y2017	27887.81692	-24682.40707	CL15	59	0	0	0	0	0	0	0	0	0	0	0	0	0	0	0	0	0	0	0	0	0	0	0	0	0	0	0	10	0	0	0	0	0	0	0	0	0	0	0	0	0	0	0
y2014	takizawa	y2017	27887.81692	-24682.40707	CL16	100	0	0	0	0	0	0	0	0	0	0	0	0	0	0	0	0	0	0	0	0	0	0	0	0	0	0	0	80	0	0	3	0	0	0	0	0	0	0	0	0	0	0	0
y2014	takizawa	y2017	27887.81692	-24682.40707	CL17	120	0	0	0	0	0	0	0	0	0	0	0	0	0	0	0	0	0	0	0	0	0	0	0	0	0	0	0	80	0	0	0	0	0	0	0	0	0	0	0	0	0	0	0
y2014	takizawa	y2017	27887.81692	-24682.40707	CL18	58	0	0	0	0	0	0	0	0	0	0	0	0	0	0	0	0	0	0	0	0	0	0	0	0	0	0	0	15	0	0	0	0	0	0	0	0	0	0	0	0	0	0	0
y2014	takizawa	y2017	27887.81692	-24682.40707	CL19	50	0	0	0	0	0	0	0	0	0	0	0	0	0	0	0	0	0	0	0	0	0	0	0	0	0	0	0	5	0	0	10	0	0	0	0	0	0	0	0	0	0	0	0
y2014	takizawa	y2017	27887.81692	-24682.40707	CL20	43	0	0	0	0	0	0	3	0	0	0	0	0	0	0	0	0	0	3	0	0	0	0	0	0	0	0	0	5	0	0	5	0	0	0	0	0	0	0	0	0	0	0	0
y2014	shiwa	y2017	39120.58324	-53097.72239	CL1	61	0	0	0	0	0	0	0	0	0	0	0	0	0	0	0	0	0	0	0	0	0	0	0	0	0	0	0	0	0	0	0	0	0	0	0	0	0	0	0	0	0	0	0
y2014	shiwa	y2017	39120.58324	-53097.72239	CL2	35	0	0	0	0	0	0	0	0	0	0	0	0	0	0	0	0	0	0	0	0	0	0	0	0	0	0	0	0	0	0	3	0	0	0	0	0	0	0	0	0	0	0	0
y2014	shiwa	y2017	39120.58324	-53097.72239	CL3	23	0	0	0	0	0	0	0	0	0	0	0	0	0	0	0	0	0	0	0	0	0	0	0	0	0	0	0	0	0	0	0	0	0	0	0	0	0	0	0	0	0	0	0
y2014	shiwa	y2017	39120.58324	-53097.72239	CL4	31	0	0	0	0	0	0	0	0	0	0	0	0	0	0	0	0	0	0	0	0	0	0	0	0	0	0	0	0	0	0	0	0	0	0	0	0	0	0	0	0	0	0	0
y2014	shiwa	y2017	39120.58324	-53097.72239	CL5	15	0	0	0	0	0	0	0	0	0	0	0	0	0	0	0	0	0	0	0	0	0	0	0	0	0	0	0	0	0	0	0	0	0	0	0	0	0	0	0	0	0	0	0
y2014	shiwa	y2017	39120.58324	-53097.72239	CL6	17	0	0	0	0	0	0	0	0	0	0	0	0	0	0	0	1	0	1	0	0	0	0	0	0	0	0	0	0	0	0	0	0	0	0	0	0	0	0	0	0	0	0	0
y2014	shiwa	y2017	39120.58324	-53097.72239	CL7	67	0	0	0	0	0	0	0	0	0	0	0	0	0	0	0	0	0	0	0	0	0	0	0	0	0	0	0	0	0	0	0	0	0	0	0	0	0	0	0	0	0	0	0
y2014	shiwa	y2017	39120.58324	-53097.72239	CL8	50	0	0	0	0	0	0	0	1	0	0	0	0	0	0	0	0	0	1	0	0	0	0	0	0	0	0	0	0	0	0	0	0	0	0	0	0	0	0	0	1	0	0	0
y2014	shiwa	y2017	39120.58324	-53097.72239	CL9	25	0	0	0	0	0	0	0	0	0	0	0	0	0	0	0	0	0	0	0	0	0	0	0	0	0	0	0	0	0	0	0	5	0	0	0	0	0	0	0	0	0	0	0
y2014	shiwa	y2017	39120.58324	-53097.72239	CL10	48	0	0	0	0	0	0	0	0	0	0	0	0	0	0	0	0	0	0	0	0	0	0	0	0	0	0	0	0	0	0	0	0	0	0	0	0	0	0	0	0	0	0	0
y2014	shiwa	y2017	39120.58324	-53097.72239	CL11	44	0	0	0	0	0	0	0	0	0	0	1	0	0	0	0	0	0	1	0	0	0	0	0	0	0	0	0	0	0	0	10	0	0	0	0	0	0	0	0	0	0	0	0
y2014	shiwa	y2017	39120.58324	-53097.72239	CL12	51	0	0	0	0	0	0	0	0	0	0	0	0	0	0	0	0	0	0	0	0	0	0	0	0	0	0	0	0	0	0	5	10	0	0	0	0	0	0	0	0	0	0	0
y2014	shiwa	y2017	39120.58324	-53097.72239	CL13	14	0	0	0	0	0	0	1	0	0	0	0	0	0	0	0	0	0	1	0	0	0	0	0	0	0	0	0	0	0	0	1	0	0	0	1	0	0	0	0	0	0	0	0
y2014	shiwa	y2017	39120.58324	-53097.72239	CL14	31	0	0	0	0	0	0	0	0	0	0	0	0	0	0	0	0	0	0	0	0	0	0	0	0	0	0	0	0	0	0	0	0	0	0	0	0	0	0	0	0	0	0	0
y2014	shiwa	y2017	39120.58324	-53097.72239	CL15	39	0	0	0	0	0	0	0	0	0	0	0	0	0	0	0	0	0	0	0	0	0	0	0	0	0	0	0	0	0	0	0	0	0	0	1	0	0	0	0	0	0	0	0
y2014	shiwa	y2017	39120.58324	-53097.72239	CL16	19	0	0	0	0	0	0	0	0	0	0	0	0	0	0	0	0	0	0	0	0	0	0	0	0	0	0	0	0	0	0	0	0	0	0	2	0	0	0	0	0	0	0	0
y2014	shiwa	y2017	39120.58324	-53097.72239	CL17	14	0	0	0	0	0	0	0	0	0	0	0	0	0	0	0	0	0	0	0	0	0	0	0	0	0	0	0	0	0	0	0	0	0	0	0	0	0	0	0	0	0	0	0
y2014	shiwa	y2017	39120.58324	-53097.72239	CL18	38	0	0	0	0	0	0	0	0	0	0	0	0	0	0	0	0	0	0	0	0	0	0	0	0	0	0	0	0	0	0	0	0	0	0	0	0	0	0	0	0	0	0	0
y2014	shiwa	y2017	39120.58324	-53097.72239	CL19	29	0	0	0	0	0	0	0	0	0	0	0	0	0	0	0	0	0	0	0	0	0	0	0	0	0	0	0	0	0	0	0	0	0	0	0	0	0	0	0	0	0	0	0
y2014	shiwa	y2017	39120.58324	-53097.72239	CL20	15	0	0	0	0	0	0	0	0	0	0	0	0	0	0	0	0	0	0	0	0	0	0	0	0	0	0	0	0	0	0	0	0	0	0	0	0	0	0	0	0	0	0	0
y2014	nagakurayama	y2016	38798.51875	-89975.61564	CL1	83	0	0	0	0	0	0	0	0	0	0	0	0	0	0	0	0	0	0	0	0	0	0	0	0	0	0	0	0	0	0	0	0	0	0	0	0	0	0	0	0	0	0	0
y2014	nagakurayama	y2016	38798.51875	-89975.61564	CL2	44	0	0	0	0	0	0	0	0	0	0	0	0	0	0	0	0	0	0	0	0	0	0	0	0	0	0	0	0	0	0	0	0	0	0	0	0	0	0	0	0	0	0	0
y2014	nagakurayama	y2016	38798.51875	-89975.61564	CL3	80	0	0	0	0	0	0	0	0	0	0	0	0	0	0	0	0	0	0	0	0	0	0	0	0	0	0	0	0	5	0	0	0	0	0	0	0	0	0	0	0	0	0	0
y2014	nagakurayama	y2016	38798.51875	-89975.61564	CL4	68	0	0	0	0	0	0	0	0	0	0	0	0	0	0	0	0	0	0	0	0	0	0	0	0	0	0	0	0	0	0	0	0	0	0	0	0	0	0	0	0	0	0	0
y2014	nagakurayama	y2016	38798.51875	-89975.61564	CL5	68	0	0	0	0	0	0	0	0	0	0	0	0	0	0	0	0	0	0	0	0	0	0	0	0	0	0	0	0	0	0	0	0	0	0	0	0	0	0	0	0	0	0	0
y2014	nagakurayama	y2016	38798.51875	-89975.61564	CL6	48	0	0	0	0	0	0	0	0	0	0	0	0	0	0	0	0	0	0	0	0	0	0	0	0	0	0	0	0	0	0	0	0	0	0	0	0	0	0	0	0	0	0	0
y2014	nagakurayama	y2016	38798.51875	-89975.61564	CL7	30	0	0	0	0	0	0	0	0	0	0	0	0	0	0	0	0	0	0	0	0	0	0	0	0	0	0	0	0	0	0	0	0	0	0	0	0	0	0	0	0	0	0	0
y2014	nagakurayama	y2016	38798.51875	-89975.61564	CL8	63	0	0	0	0	0	0	0	0	0	0	0	0	0	0	0	0	0	0	0	0	0	0	0	0	0	0	0	0	0	0	5	0	0	0	0	0	0	0	0	0	0	0	0
y2014	nagakurayama	y2016	38798.51875	-89975.61564	CL9	49	0	0	0	0	0	0	0	0	0	0	0	0	0	0	0	0	0	0	0	0	10	0	0	0	0	0	0	0	0	0	0	0	0	0	0	0	0	0	0	0	0	0	0
y2014	nagakurayama	y2016	38798.51875	-89975.61564	CL10	93	0	0	0	0	0	0	0	0	0	0	0	0	0	0	0	0	0	0	0	0	0	0	0	0	0	0	0	0	3	0	0	0	0	0	0	0	0	0	0	0	0	0	0
y2014	nagakurayama	y2016	38798.51875	-89975.61564	CL11	76	0	0	0	0	0	0	0	0	0	0	0	0	0	0	0	0	0	0	0	0	0	0	0	0	0	0	0	0	20	0	0	0	0	0	0	0	0	0	0	0	1	0	0
y2014	nagakurayama	y2016	38798.51875	-89975.61564	CL12	84	0	0	0	0	0	0	0	0	0	0	0	0	0	0	0	0	0	0	0	0	0	0	0	0	0	0	0	0	30	0	0	0	0	0	0	0	0	0	0	0	0	0	0
y2014	nagakurayama	y2016	38798.51875	-89975.61564	CL13	94	0	0	0	0	0	0	0	0	0	0	0	0	0	0	0	0	0	0	0	0	0	0	0	0	0	0	0	0	50	0	2	0	0	0	0	0	0	0	0	0	0	0	0
y2014	nagakurayama	y2016	38798.51875	-89975.61564	CL14	82	0	0	0	0	0	0	0	0	0	0	0	0	0	0	0	0	0	0	0	0	0	0	0	0	0	0	0	0	15	0	2	0	0	0	0	0	0	0	0	0	0	0	0
y2014	nagakurayama	y2016	38798.51875	-89975.61564	CL15	48	0	0	0	0	0	0	0	0	0	0	0	0	0	0	0	0	0	0	0	0	0	0	0	0	0	0	0	0	15	0	0	0	0	0	0	0	0	0	0	0	0	0	0
y2014	nagakurayama	y2016	38798.51875	-89975.61564	CL16	56	0	0	0	0	0	0	0	0	0	0	0	0	0	0	0	0	0	0	0	0	0	0	0	0	0	0	0	0	5	0	0	0	0	0	0	0	0	0	0	0	0	0	0
y2014	nagakurayama	y2016	38798.51875	-89975.61564	CL17	80	0	0	0	0	0	0	0	0	0	0	0	0	0	0	0	0	0	0	0	0	0	0	0	0	0	0	0	0	5	0	0	0	0	0	0	0	0	0	0	0	0	0	0
y2014	nagakurayama	y2016	38798.51875	-89975.61564	CL18	116	0	0	0	0	0	0	0	0	0	0	0	0	0	0	0	0	0	0	0	0	0	0	0	0	0	0	0	0	80	0	0	0	0	0	0	0	0	0	0	0	0	0	0
y2014	nagakurayama	y2016	38798.51875	-89975.61564	CL19	58	0	0	0	0	0	0	0	0	0	0	0	0	0	0	0	0	0	0	0	0	0	0	0	0	0	0	0	0	15	0	0	0	0	0	0	0	0	0	0	0	0	0	0
y2014	nagakurayama	y2016	38798.51875	-89975.61564	CL20	109	0	0	0	0	0	0	0	1	0	0	0	0	0	0	0	0	0	1	0	0	0	0	0	0	0	0	0	0	70	0	0	0	0	0	0	0	0	0	0	0	1	0	0
y2014	tamakisawa	y2016	38756.26578	-88615.93381	CL1	39	0	0	1	0	0	0	0	0	0	0	0	0	0	0	0	0	0	1	0	0	0	0	0	0	0	0	0	0	0	0	0	0	0	0	0	0	0	0	0	0	0	0	0
y2014	tamakisawa	y2016	38756.26578	-88615.93381	CL2	50	0	0	0	0	0	0	0	0	0	0	0	0	0	0	0	0	0	0	0	0	0	0	0	0	0	0	0	0	0	0	0	0	0	0	0	0	0	0	0	0	0	0	0
y2014	tamakisawa	y2016	38756.26578	-88615.93381	CL3	57	0	0	0	0	0	0	0	0	0	0	0	0	0	0	0	0	0	0	0	0	0	0	0	0	0	0	0	0	0	0	1	0	0	0	0	0	0	0	0	0	0	0	0
y2014	tamakisawa	y2016	38756.26578	-88615.93381	CL4	29	0	0	0	0	0	0	0	0	0	0	0	0	0	0	0	0	0	0	0	0	0	0	0	0	0	0	0	0	0	0	0	0	0	0	0	0	0	0	0	0	0	0	0
y2014	tamakisawa	y2016	38756.26578	-88615.93381	CL5	50	0	0	0	0	0	0	0	0	0	0	0	0	0	0	0	0	0	0	0	0	0	0	0	0	0	1	0	0	0	0	0	0	0	0	0	0	0	0	0	0	0	0	0
y2014	tamakisawa	y2016	38756.26578	-88615.93381	CL6	66	0	0	0	0	0	0	0	0	0	0	0	0	0	0	0	0	0	0	0	0	0	0	0	0	0	0	0	0	0	0	0	0	0	0	0	0	0	0	0	0	0	0	0
y2014	tamakisawa	y2016	38756.26578	-88615.93381	CL7	37	0	0	0	0	0	0	0	0	0	0	0	0	0	0	0	0	0	0	0	0	0	0	0	0	0	0	0	0	0	0	0	0	0	0	0	0	0	0	0	0	0	0	0
y2014	tamakisawa	y2016	38756.26578	-88615.93381	CL8	17	0	0	0	0	0	0	0	0	0	0	0	0	0	0	0	0	0	0	0	0	0	0	0	0	0	0	0	0	0	0	0	0	0	0	0	0	0	0	0	0	0	0	0
y2014	tamakisawa	y2016	38756.26578	-88615.93381	CL9	31	0	0	0	0	0	0	0	0	0	0	0	0	0	0	0	0	0	0	0	0	0	0	0	0	0	0	0	0	0	0	0	0	0	0	0	0	0	0	0	0	0	0	0
y2014	tamakisawa	y2016	38756.26578	-88615.93381	CL10	35	0	0	0	0	0	0	0	0	0	0	0	0	0	0	0	0	0	0	0	0	0	0	0	0	0	0	0	0	0	0	0	0	0	0	0	0	0	0	0	0	0	0	0
y2014	tamakisawa	y2016	38756.26578	-88615.93381	CL11	74	0	0	0	0	0	0	0	0	0	0	0	0	0	0	0	0	0	0	0	0	0	0	0	0	0	0	0	0	0	5	10	0	0	0	0	0	0	0	0	0	0	0	0
y2014	tamakisawa	y2016	38756.26578	-88615.93381	CL12	76	0	0	0	0	0	0	0	0	0	0	0	0	0	0	0	0	0	0	0	0	0	0	0	0	0	0	0	0	0	0	0	0	0	0	0	0	0	0	0	0	0	0	0
y2014	tamakisawa	y2016	38756.26578	-88615.93381	CL13	66	0	0	0	0	0	0	0	0	0	0	0	0	0	0	0	0	0	0	0	0	0	0	0	0	0	0	0	0	10	0	2	0	0	0	0	0	0	0	0	0	1	0	0
y2014	tamakisawa	y2016	38756.26578	-88615.93381	CL14	120	0	0	0	0	0	0	0	0	0	0	0	0	0	0	0	0	0	0	0	0	0	0	0	0	0	0	0	0	10	0	0	0	0	0	0	0	0	0	0	0	0	0	0
y2014	tamakisawa	y2016	38756.26578	-88615.93381	CL15	122	0	0	0	0	0	0	0	0	0	0	0	0	0	0	0	0	0	0	0	0	2	0	0	0	0	0	0	0	0	0	3	0	0	0	0	0	0	0	0	2	0	0	0
y2014	tamakisawa	y2016	38756.26578	-88615.93381	CL16	94	0	0	0	0	0	0	0	0	0	0	0	0	0	0	0	0	0	0	0	0	0	0	0	0	0	0	0	0	10	0	0	0	0	0	0	0	0	0	0	0	0	0	0
y2014	tamakisawa	y2016	38756.26578	-88615.93381	CL17	68	0	0	0	0	0	0	0	0	0	0	0	0	0	0	0	0	0	0	0	0	0	0	0	0	0	0	0	0	0	0	2	2	0	0	0	0	0	0	0	0	0	0	0
y2014	tamakisawa	y2016	38756.26578	-88615.93381	CL18	49	0	0	1	0	0	0	0	0	0	0	0	0	0	0	0	0	0	1	0	0	2	1	0	0	0	0	0	0	0	0	0	0	0	0	0	0	0	0	0	0	0	0	0
y2014	tamakisawa	y2016	38756.26578	-88615.93381	CL19	33	0	0	5	0	0	0	0	0	0	0	0	0	0	0	0	0	0	5	0	0	0	0	0	0	0	0	0	0	0	0	0	5	0	0	0	0	0	0	0	0	0	0	0
y2014	tamakisawa	y2016	38756.26578	-88615.93381	CL20	70	0	0	0	0	0	0	0	0	0	0	0	0	0	0	0	0	0	0	0	0	0	0	0	0	0	0	0	0	0	0	0	0	0	0	0	0	0	0	0	0	0	1	0
y2014	hiyamizu	y2016	-27930.1445	1508.149018	CL1	86	0	0	0	0	0	0	0	0	0	0	0	0	0	0	0	0	0	0	0	0	0	0	0	0	0	0	0	0	0	0	0	0	10	0	0	0	0	0	0	0	0	0	0
y2014	hiyamizu	y2016	-27930.1445	1508.149018	CL2	81	0	0	0	0	0	0	0	0	0	0	0	0	0	0	0	0	0	0	0	0	0	0	0	0	0	0	0	0	5	0	0	0	20	0	0	0	0	0	0	0	0	0	0
y2014	hiyamizu	y2016	-27930.1445	1508.149018	CL3	113	0	0	0	0	0	0	0	0	0	0	0	0	0	0	0	0	0	0	0	5	0	0	0	0	0	0	0	0	5	0	0	0	0	0	0	0	0	0	0	0	0	0	0
y2014	hiyamizu	y2016	-27930.1445	1508.149018	CL4	23	0	0	0	0	0	0	0	0	0	0	0	0	0	0	0	0	0	0	0	0	0	0	0	0	0	0	0	0	0	0	0	0	0	0	0	0	0	0	0	0	0	0	0
y2014	hiyamizu	y2016	-27930.1445	1508.149018	CL5	63	0	0	0	0	0	0	0	0	0	0	0	0	0	0	0	0	0	0	0	0	0	0	0	0	0	0	0	0	0	0	0	0	0	0	0	0	0	0	0	0	0	0	0
y2014	hiyamizu	y2016	-27930.1445	1508.149018	CL6	67	0	0	0	0	0	0	0	0	0	0	0	0	0	0	0	0	0	0	0	2	0	0	0	0	0	0	0	0	0	0	0	0	3	0	0	0	0	0	0	0	0	0	0
y2014	hiyamizu	y2016	-27930.1445	1508.149018	CL7	52	0	0	0	0	0	0	0	0	0	0	0	0	0	0	0	0	0	0	0	1	0	0	0	0	0	0	0	0	0	0	0	0	10	0	0	0	0	0	0	0	0	0	0
y2014	hiyamizu	y2016	-27930.1445	1508.149018	CL8	61	0	0	0	0	0	0	0	0	0	0	0	0	0	0	0	0	0	0	0	0	0	0	0	0	0	0	0	0	0	0	0	0	8	0	0	0	0	0	0	0	0	0	0
y2014	hiyamizu	y2016	-27930.1445	1508.149018	CL9	53	0	0	0	0	0	0	0	0	0	0	0	0	0	0	0	0	0	0	0	0	0	0	0	0	0	0	0	0	5	0	0	0	0	0	0	0	0	0	0	0	0	0	0
y2014	hiyamizu	y2016	-27930.1445	1508.149018	CL10	97	0	0	0	0	0	0	0	0	0	0	0	0	0	0	0	0	0	0	0	0	0	0	0	0	0	0	0	0	0	0	0	0	50	0	0	0	0	0	0	0	0	2	0
y2014	hiyamizu	y2016	-27930.1445	1508.149018	CL11	62	0	0	0	0	0	0	0	0	0	0	0	0	0	0	0	0	0	0	0	0	0	0	0	0	0	0	0	0	0	0	0	0	0	0	0	0	0	0	0	0	0	0	0
y2014	hiyamizu	y2016	-27930.1445	1508.149018	CL12	65	0	0	0	0	0	0	0	0	0	0	0	0	0	0	0	0	0	0	0	0	0	0	0	0	0	0	0	0	10	0	0	0	0	0	0	0	0	0	0	0	0	0	0
y2014	hiyamizu	y2016	-27930.1445	1508.149018	CL13	105	0	0	0	0	0	0	0	0	0	0	0	0	0	0	0	0	0	0	0	0	0	0	0	0	0	0	0	0	0	0	0	0	0	0	0	0	0	0	0	0	0	0	0
y2014	hiyamizu	y2016	-27930.1445	1508.149018	CL14	72	0	0	0	0	0	0	0	0	0	0	0	0	0	0	0	0	0	0	0	0	0	0	0	0	0	0	0	0	2	0	0	0	0	0	0	0	0	0	0	0	0	0	0
y2014	hiyamizu	y2016	-27930.1445	1508.149018	CL15	66	0	0	0	0	0	0	0	0	0	0	0	0	0	0	0	0	0	0	0	0	0	0	0	0	0	0	0	0	0	0	0	0	0	0	0	0	0	0	0	0	0	0	0
y2014	hiyamizu	y2016	-27930.1445	1508.149018	CL16	28	0	0	0	0	0	0	0	0	0	0	0	0	0	0	0	0	0	0	0	0	0	0	0	0	0	0	0	0	0	0	0	0	0	0	0	0	0	2	0	0	0	0	0
y2014	hiyamizu	y2016	-27930.1445	1508.149018	CL17	43	0	0	0	0	0	0	0	0	0	0	0	0	0	0	0	0	0	0	0	0	0	0	0	0	0	0	0	0	3	0	0	0	0	0	0	0	0	0	0	0	0	0	0
y2014	hiyamizu	y2016	-27930.1445	1508.149018	CL18	42	0	0	0	0	0	0	0	0	0	0	0	0	0	0	0	0	0	0	0	0	0	0	0	0	0	0	0	0	0	0	0	0	0	0	0	0	0	0	0	0	0	0	0
y2014	hiyamizu	y2016	-27930.1445	1508.149018	CL19	30	0	0	0	0	0	0	0	0	0	0	0	0	0	0	0	0	0	0	0	0	0	0	0	0	0	0	0	0	3	0	0	0	0	0	0	0	0	0	0	0	0	0	0
y2014	hiyamizu	y2016	-27930.1445	1508.149018	CL20	34	0	0	0	0	0	0	0	0	0	0	0	0	0	0	0	0	0	0	0	0	0	0	0	0	0	0	0	0	0	0	0	0	5	0	0	0	0	0	0	0	0	0	0
y2014	minamisawa	y2016	-45307.2819	46.03433361	CL1	107	0	0	0	0	0	0	0	0	0	0	0	0	0	0	0	0	0	0	0	0	0	0	0	0	0	0	0	0	20	0	0	0	0	0	0	0	0	0	0	0	0	0	0
y2014	minamisawa	y2016	-45307.2819	46.03433361	CL2	70	0	0	0	0	0	0	0	0	0	0	0	0	0	0	0	0	0	0	0	0	0	0	0	0	0	0	0	0	15	0	0	0	10	0	0	0	0	0	0	0	0	0	0
y2014	minamisawa	y2016	-45307.2819	46.03433361	CL3	119	0	0	0	0	0	0	0	0	0	0	0	0	0	0	0	0	0	0	0	0	0	0	0	0	0	0	0	0	0	0	0	0	0	0	0	0	0	0	0	0	0	0	0
y2014	minamisawa	y2016	-45307.2819	46.03433361	CL4	67	0	0	0	0	0	0	0	0	0	0	0	0	0	0	0	0	0	0	0	0	0	0	0	0	0	0	0	0	0	0	2	0	0	0	0	0	0	0	0	0	0	0	0
y2014	minamisawa	y2016	-45307.2819	46.03433361	CL5	47	0	0	0	0	0	0	0	0	0	0	0	0	0	0	0	0	0	0	0	0	0	0	0	0	0	0	0	0	0	0	0	0	0	0	0	0	0	0	0	0	0	0	0
y2014	minamisawa	y2016	-45307.2819	46.03433361	CL6	28	0	0	0	0	0	0	0	0	0	0	0	0	0	0	0	0	0	0	0	0	0	0	0	0	0	0	0	0	0	0	0	0	0	0	0	0	0	0	0	0	0	0	0
y2014	minamisawa	y2016	-45307.2819	46.03433361	CL7	108	0	0	0	0	0	0	0	0	0	0	0	0	0	0	0	0	0	0	0	0	0	0	0	0	0	0	0	0	0	0	0	0	0	0	0	0	0	0	0	0	0	0	0
y2014	minamisawa	y2016	-45307.2819	46.03433361	CL8	55	0	0	0	0	0	0	0	0	0	0	0	0	0	0	5	0	0	5	0	0	0	0	0	0	0	0	0	0	0	0	0	0	0	0	0	0	0	0	0	0	0	0	0
y2014	minamisawa	y2016	-45307.2819	46.03433361	CL9	36	0	0	0	0	0	0	0	0	0	0	0	0	0	0	0	0	0	0	0	0	0	0	0	0	0	0	0	0	0	0	0	0	0	0	0	0	0	0	0	0	0	0	0
y2014	minamisawa	y2016	-45307.2819	46.03433361	CL10	81	0	0	0	0	0	0	0	0	0	0	0	0	0	0	0	0	0	0	0	0	0	0	0	0	0	0	0	0	0	0	0	0	5	0	0	0	0	0	0	0	0	0	0
y2014	minamisawa	y2016	-45307.2819	46.03433361	CL11	46	0	0	0	0	0	0	0	0	0	0	0	0	0	0	5	0	0	5	0	0	0	0	0	0	0	0	0	0	0	0	0	0	0	30	5	0	0	0	0	0	0	0	0
y2014	minamisawa	y2016	-45307.2819	46.03433361	CL12	41	0	0	0	0	0	0	0	0	0	0	0	0	0	0	2	0	0	2	0	0	0	0	0	0	0	0	0	0	0	0	0	0	0	0	0	0	0	0	0	0	0	0	0
y2014	minamisawa	y2016	-45307.2819	46.03433361	CL13	66	0	0	0	0	0	0	0	0	0	0	0	0	0	0	0	0	0	0	0	0	0	0	0	0	0	0	0	0	0	0	0	60	0	0	2	0	0	0	0	0	0	0	0
y2014	minamisawa	y2016	-45307.2819	46.03433361	CL14	105	0	0	0	0	0	0	0	0	0	0	0	0	0	0	0	0	0	0	0	0	0	0	0	0	0	0	0	0	0	0	0	0	0	0	0	0	0	0	0	0	0	0	0
y2014	minamisawa	y2016	-45307.2819	46.03433361	CL15	58	0	0	0	0	0	0	0	0	0	0	0	0	0	0	0	0	0	0	0	0	0	0	0	0	0	0	0	0	0	0	0	0	0	0	2	0	0	0	0	0	0	0	0
y2014	minamisawa	y2016	-45307.2819	46.03433361	CL16	55	0	0	0	0	0	0	0	0	0	0	0	0	0	0	0	0	0	0	0	0	0	0	0	0	0	0	0	0	0	0	0	0	0	0	0	0	0	0	0	0	0	0	0
y2014	minamisawa	y2016	-45307.2819	46.03433361	CL17	49	0	0	0	0	0	0	0	0	0	0	0	0	0	0	0	0	0	0	0	0	0	0	0	0	0	0	0	0	0	0	0	0	0	0	0	0	0	0	0	0	0	0	0
y2014	minamisawa	y2016	-45307.2819	46.03433361	CL18	92	0	0	0	0	0	0	0	0	0	0	0	0	0	0	0	0	0	0	0	0	0	0	0	0	0	0	0	0	0	0	0	0	0	0	0	0	0	0	0	0	0	0	0
y2014	minamisawa	y2016	-45307.2819	46.03433361	CL19	109	0	0	0	0	0	0	0	0	0	0	0	0	0	0	0	0	0	0	0	0	0	0	0	0	0	0	0	0	0	0	0	0	0	0	0	0	0	0	0	0	0	0	0
y2014	minamisawa	y2016	-45307.2819	46.03433361	CL20	54	0	0	0	0	0	0	0	0	0	0	0	0	0	0	0	0	0	0	0	0	0	0	0	0	0	0	0	0	0	0	0	0	0	0	0	0	0	0	0	0	0	0	0
y2014	iwami	y2016	-36350.05533	-29166.49231	CL1	59	0	0	0	0	0	0	0	0	0	0	0	0	0	0	0	0	0	0	0	0	0	0	0	0	0	0	0	0	0	0	0	0	0	0	0	0	0	0	0	0	0	0	0
y2014	iwami	y2016	-36350.05533	-29166.49231	CL2	82	0	0	0	0	0	0	0	0	0	0	0	0	0	0	0	0	0	0	0	0	0	0	0	0	0	0	0	0	0	0	0	0	0	0	0	0	0	0	0	0	0	0	0
y2014	iwami	y2016	-36350.05533	-29166.49231	CL3	69	0	0	0	0	0	0	0	0	0	0	0	0	0	0	0	0	0	0	0	0	0	0	0	0	0	0	0	0	3	0	0	0	0	0	0	0	0	0	0	0	0	0	0
y2014	iwami	y2016	-36350.05533	-29166.49231	CL4	49	0	0	0	0	0	0	0	0	0	0	0	0	0	0	0	0	0	0	0	0	0	0	0	0	0	0	0	0	0	0	0	0	0	0	0	0	0	0	0	0	0	0	0
y2014	iwami	y2016	-36350.05533	-29166.49231	CL5	111	0	0	0	0	0	0	0	0	0	0	0	0	0	0	0	0	0	0	0	0	0	0	0	0	0	0	0	0	5	0	0	0	0	0	0	0	0	0	0	0	0	0	0
y2014	iwami	y2016	-36350.05533	-29166.49231	CL6	70	0	0	0	0	0	0	0	0	0	0	0	0	0	0	0	0	0	0	0	0	0	0	0	0	0	0	0	0	0	0	0	0	0	0	0	0	0	0	0	0	0	0	0
y2014	iwami	y2016	-36350.05533	-29166.49231	CL7	67	0	0	0	0	0	0	0	0	0	0	0	0	0	0	0	0	0	0	0	0	0	0	0	0	0	0	0	0	5	0	0	0	0	0	0	5	0	0	0	0	0	0	0
y2014	iwami	y2016	-36350.05533	-29166.49231	CL8	49	0	0	0	0	0	0	0	0	0	0	0	0	0	0	0	0	0	0	0	0	0	0	0	0	0	0	0	0	5	0	0	0	0	0	0	0	0	0	0	0	0	0	0
y2014	iwami	y2016	-36350.05533	-29166.49231	CL9	48	0	0	0	0	0	0	0	0	0	0	0	0	0	0	0	0	0	0	0	0	0	0	0	0	0	0	0	0	0	0	0	0	0	0	0	0	0	0	0	0	0	0	0
y2014	iwami	y2016	-36350.05533	-29166.49231	CL10	98	0	0	0	0	0	0	0	0	0	0	0	0	0	0	0	0	0	0	0	0	0	0	0	0	0	0	0	0	10	0	0	0	0	0	0	1	0	0	0	0	0	0	0
y2014	iwami	y2016	-36350.05533	-29166.49231	CL11	103	0	0	0	0	0	0	0	0	0	0	0	2	0	2	0	0	0	4	0	0	0	0	0	0	0	0	0	0	50	0	2	5	2	20	0	0	0	0	0	0	0	0	0
y2014	iwami	y2016	-36350.05533	-29166.49231	CL12	47	0	0	0	0	0	0	0	0	0	0	0	0	0	0	0	0	0	0	0	0	0	0	0	0	0	0	0	0	0	0	0	0	20	4	0	0	0	0	0	0	0	0	0
y2014	iwami	y2016	-36350.05533	-29166.49231	CL13	82	0	0	0	0	0	0	0	0	0	0	0	0	0	0	0	0	0	0	0	0	0	0	0	0	0	0	0	0	0	0	0	0	60	5	0	0	0	0	0	0	0	0	0
y2014	iwami	y2016	-36350.05533	-29166.49231	CL14	84	0	0	0	0	0	0	0	0	0	0	0	0	0	0	0	0	0	0	0	0	0	0	0	0	0	0	0	0	0	0	0	0	0	5	0	0	0	0	0	0	0	0	0
y2014	iwami	y2016	-36350.05533	-29166.49231	CL15	33	0	0	0	0	0	0	0	0	0	0	0	0	0	0	0	0	0	0	0	0	0	0	0	0	0	0	0	0	0	0	0	2	2	2	2	0	0	0	0	0	0	0	0
y2014	iwami	y2016	-36350.05533	-29166.49231	CL16	174	0	0	0	0	0	0	0	0	0	0	0	0	0	0	0	0	0	0	0	0	0	0	0	1	0	0	0	0	0	0	1	0	20	2	0	0	0	0	0	0	0	0	0
y2014	iwami	y2016	-36350.05533	-29166.49231	CL17	68	0	0	0	0	0	0	0	0	0	0	0	0	0	0	0	0	0	0	0	0	0	0	0	0	0	0	0	0	15	0	0	0	10	0	0	0	0	0	0	0	0	0	0
y2014	iwami	y2016	-36350.05533	-29166.49231	CL18	62	0	0	0	0	0	0	0	0	0	0	0	0	0	0	0	0	0	0	0	0	0	0	0	0	0	0	0	0	5	0	0	0	15	2	0	0	0	0	0	0	0	0	0
y2014	iwami	y2016	-36350.05533	-29166.49231	CL19	81	0	0	0	0	0	0	0	0	0	0	0	0	0	0	0	0	0	0	0	0	0	0	0	0	0	0	0	0	2	0	0	0	5	0	0	0	0	0	0	0	0	0	0
y2014	iwami	y2016	-36350.05533	-29166.49231	CL20	111	0	0	0	0	0	0	0	0	0	0	0	0	0	0	0	0	0	0	0	0	0	0	0	0	0	0	0	0	5	0	0	60	10	0	1	0	0	0	0	0	0	0	0
y2014	fujisato	y2016	-48911.28202	34464.2291	CL1	52	0	0	0	0	0	0	0	0	0	0	0	0	0	0	0	0	0	0	0	0	0	0	0	0	0	0	0	0	30	0	0	0	5	0	0	0	0	0	0	0	0	0	0
y2014	fujisato	y2016	-48911.28202	34464.2291	CL2	64	0	0	0	0	0	0	0	0	0	0	0	0	0	0	0	0	0	0	0	0	0	0	0	0	0	0	0	0	15	0	0	0	0	0	0	0	0	0	0	0	0	0	0
y2014	fujisato	y2016	-48911.28202	34464.2291	CL3	97	0	0	0	0	0	0	0	0	0	0	0	0	0	0	0	0	0	0	0	0	0	0	0	0	0	0	0	0	40	0	0	0	0	0	0	0	0	0	0	0	0	0	0
y2014	fujisato	y2016	-48911.28202	34464.2291	CL4	93	0	0	0	0	0	0	0	0	0	0	0	0	0	0	0	0	0	0	0	0	0	0	0	0	0	0	0	0	15	0	0	0	0	0	0	0	0	0	0	0	0	0	0
y2014	fujisato	y2016	-48911.28202	34464.2291	CL5	100	0	0	0	0	0	0	0	0	0	0	0	0	0	0	0	0	0	0	0	0	0	0	0	0	0	0	0	0	50	0	0	0	0	0	0	0	0	0	0	0	0	0	0
y2014	fujisato	y2016	-48911.28202	34464.2291	CL6	108	0	0	0	0	0	0	0	0	0	0	0	0	0	0	0	0	0	0	0	0	0	0	0	0	0	0	0	0	30	0	0	0	0	0	0	0	0	0	0	0	0	0	0
y2014	fujisato	y2016	-48911.28202	34464.2291	CL7	111	0	0	0	0	0	0	0	0	0	0	0	0	0	0	0	0	0	0	0	0	0	0	0	0	0	0	0	0	50	0	0	0	0	0	0	0	0	0	0	0	0	0	0
y2014	fujisato	y2016	-48911.28202	34464.2291	CL8	97	0	0	0	0	0	0	0	0	0	0	0	0	0	0	0	0	0	0	0	0	0	0	0	0	0	0	0	0	40	0	0	0	0	0	0	0	0	0	0	0	0	0	0
y2014	fujisato	y2016	-48911.28202	34464.2291	CL9	80	0	0	0	0	0	0	0	0	0	0	0	0	0	0	0	0	0	0	0	0	0	0	0	0	0	0	0	0	30	0	0	0	3	0	0	0	0	0	0	0	0	0	0
y2014	fujisato	y2016	-48911.28202	34464.2291	CL10	61	0	0	0	0	0	0	0	0	0	0	0	0	0	0	0	0	0	0	0	0	0	0	0	0	0	0	0	0	40	0	0	0	0	0	0	0	0	0	0	0	0	0	0
y2014	fujisato	y2016	-48911.28202	34464.2291	CL11	65	0	0	40	0	0	0	0	0	0	10	0	0	0	0	0	0	0	50	0	0	0	0	0	0	0	0	0	0	0	0	0	0	0	0	0	0	0	0	0	0	0	0	0
y2014	fujisato	y2016	-48911.28202	34464.2291	CL12	73	0	0	1	0	0	0	0	0	15	30	0	0	0	0	0	0	0	46	0	0	0	0	0	2	0	0	0	0	10	0	0	0	5	0	0	0	0	0	0	0	0	0	0
y2014	fujisato	y2016	-48911.28202	34464.2291	CL13	96	0	0	0	0	0	0	0	0	0	0	0	0	0	0	0	0	0	0	0	0	0	0	0	0	0	0	0	0	15	0	0	0	30	0	0	0	0	0	0	0	0	0	0
y2014	fujisato	y2016	-48911.28202	34464.2291	CL14	92	0	0	0	0	0	0	0	0	0	0	0	0	0	0	0	0	0	0	0	0	0	0	0	0	0	0	0	0	5	0	0	0	60	15	0	0	0	0	0	0	0	0	0
y2014	fujisato	y2016	-48911.28202	34464.2291	CL15	68	0	0	0	0	0	0	0	0	0	0	0	0	0	0	0	0	0	0	0	0	0	0	0	0	0	0	0	0	60	0	0	0	0	3	1	0	0	0	0	0	0	0	0
y2014	fujisato	y2016	-48911.28202	34464.2291	CL16	141	0	0	1	0	0	0	0	0	0	15	0	0	0	0	0	0	0	16	0	0	0	0	0	0	0	0	0	0	30	0	0	0	0	0	0	0	0	0	0	0	0	0	0
y2014	fujisato	y2016	-48911.28202	34464.2291	CL17	88	0	0	0	0	0	0	0	0	0	0	0	0	0	0	30	0	0	30	0	0	0	0	0	0	0	0	0	0	0	0	0	0	0	0	0	0	0	0	0	0	1	0	0
y2014	fujisato	y2016	-48911.28202	34464.2291	CL18	77	0	0	0	0	0	0	0	0	0	30	0	0	0	0	0	0	0	30	0	0	0	0	0	0	0	0	0	0	0	0	0	0	0	0	0	0	0	0	0	0	0	0	0
y2014	fujisato	y2016	-48911.28202	34464.2291	CL19	47	0	0	0	0	0	0	0	0	0	0	0	0	0	10	0	0	0	10	2	0	0	0	0	0	0	0	0	0	0	0	0	0	0	0	0	0	0	0	0	0	0	0	0
y2014	fujisato	y2016	-48911.28202	34464.2291	CL20	98	0	0	0	0	0	0	0	40	1	0	0	0	0	0	0	0	0	41	0	0	0	0	0	0	0	0	0	0	0	0	0	0	0	0	0	0	0	0	0	0	0	0	0
y2014	tazawako	y2017	-8167.1727	-29878.797	CL1	79	0	0	0	0	0	0	0	0	0	0	0	0	0	0	0	0	0	0	0	0	0	0	0	0	0	0	0	0	0	0	0	0	0	0	0	0	0	0	0	0	0	0	0
y2014	tazawako	y2017	-8167.1727	-29878.797	CL2	76	0	0	0	0	0	0	0	0	0	0	0	0	0	0	20	0	0	20	0	0	0	0	0	0	0	0	0	10	0	0	0	0	0	0	0	0	0	0	0	0	0	0	0
y2014	tazawako	y2017	-8167.1727	-29878.797	CL3	78	0	0	0	0	0	0	0	0	0	0	0	0	0	0	0	0	0	0	0	0	0	0	0	0	0	0	0	5	0	0	0	5	20	0	0	0	0	0	0	0	0	0	0
y2014	tazawako	y2017	-8167.1727	-29878.797	CL4	77	0	0	0	0	0	0	0	0	0	0	0	0	0	0	0	0	0	0	0	0	0	0	0	0	0	0	0	25	0	0	0	0	0	0	0	0	0	0	0	0	0	0	0
y2014	tazawako	y2017	-8167.1727	-29878.797	CL5	134	0	0	0	0	0	0	0	0	0	0	0	0	0	0	0	0	0	0	0	0	0	0	0	0	0	0	0	45	0	0	0	0	0	0	0	0	0	0	0	0	0	0	0
y2014	tazawako	y2017	-8167.1727	-29878.797	CL6	99	0	0	0	0	0	0	0	0	0	0	0	0	0	0	0	0	0	0	0	0	0	0	0	0	0	0	0	5	0	0	0	0	0	0	0	0	0	0	1	0	0	0	0
y2014	tazawako	y2017	-8167.1727	-29878.797	CL7	79	0	0	0	0	0	0	0	0	0	0	0	0	0	0	0	0	0	0	0	0	0	0	0	0	0	0	0	15	0	0	0	0	0	0	0	0	0	0	0	0	0	0	0
y2014	tazawako	y2017	-8167.1727	-29878.797	CL8	73	0	0	0	0	0	0	0	0	0	0	0	0	0	0	0	0	0	0	0	0	0	0	0	0	0	0	0	15	0	0	0	0	0	0	0	0	0	0	0	0	0	0	0
y2014	tazawako	y2017	-8167.1727	-29878.797	CL9	38	0	0	0	0	0	0	0	0	0	0	0	0	0	0	0	0	0	0	0	0	0	0	0	0	0	0	0	0	0	0	0	0	0	0	0	0	0	0	0	0	0	0	0
y2014	tazawako	y2017	-8167.1727	-29878.797	CL10	49	0	0	0	0	0	0	0	0	0	0	0	0	0	0	0	0	0	0	0	0	0	0	0	0	0	0	0	5	0	0	0	0	0	0	0	0	0	0	0	0	0	0	0
y2014	tazawako	y2017	-8167.1727	-29878.797	CL11	66	0	0	0	0	0	0	0	0	0	0	0	0	0	3	5	0	0	8	0	0	0	0	0	0	0	0	0	10	0	0	0	0	0	0	5	0	0	0	0	0	0	0	0
y2014	tazawako	y2017	-8167.1727	-29878.797	CL12	64	0	0	0	0	0	0	0	0	0	0	0	0	0	0	0	0	0	0	0	0	0	0	0	0	0	0	0	0	0	0	0	2	0	0	0	0	0	0	0	0	0	0	0
y2014	tazawako	y2017	-8167.1727	-29878.797	CL13	98	0	0	0	0	0	0	0	0	0	0	0	0	0	0	0	0	0	0	0	0	0	0	0	0	0	0	0	0	0	0	0	15	0	0	0	0	0	0	0	0	0	0	0
y2014	tazawako	y2017	-8167.1727	-29878.797	CL14	38	0	0	0	0	0	0	0	0	0	0	0	0	0	0	0	0	0	0	0	0	0	0	0	0	0	0	0	0	0	0	0	0	0	0	0	0	0	0	0	0	0	0	0
y2014	tazawako	y2017	-8167.1727	-29878.797	CL15	57	0	0	0	0	0	0	0	0	0	5	0	0	0	10	0	0	0	15	0	0	0	0	0	0	0	0	0	10	0	0	0	1	0	0	0	0	0	0	0	0	0	0	0
y2014	tazawako	y2017	-8167.1727	-29878.797	CL16	69	0	0	0	0	0	0	0	0	0	0	0	0	0	0	20	0	0	20	0	0	0	0	0	0	0	0	0	0	0	5	0	30	0	0	0	0	0	0	0	0	0	0	0
y2014	tazawako	y2017	-8167.1727	-29878.797	CL17	43	0	0	0	0	0	0	0	0	0	0	0	0	0	0	2	0	0	2	0	0	0	0	0	0	0	0	0	15	0	0	0	0	1	0	2	0	0	0	0	0	0	0	0
y2014	tazawako	y2017	-8167.1727	-29878.797	CL18	125	0	0	0	0	0	0	0	0	0	0	0	0	0	0	40	0	0	40	0	0	0	0	0	0	0	0	0	0	0	0	0	0	5	0	0	0	0	0	0	0	0	0	0
y2014	tazawako	y2017	-8167.1727	-29878.797	CL19	56	0	0	0	0	0	0	0	0	0	0	20	0	0	0	0	0	0	20	0	0	0	0	0	0	0	0	0	0	0	0	0	1	1	0	0	0	0	0	0	0	0	0	0
y2014	tazawako	y2017	-8167.1727	-29878.797	CL20	47	0	0	0	0	0	0	0	0	0	0	0	0	0	0	0	0	0	0	0	0	0	0	0	0	0	0	0	0	0	0	0	0	0	0	0	0	0	0	0	0	0	0	0
[truncated: 255 more columns]
