# Supplementary material for: Variability in deer diet and plant vulnerability to browsing among forests with different establishment years of sika deer
Source: PeerJ. 2021 Sep 17;9:e12165. doi: 10.7717/peerj.12165 (PMC8451445; doi:10.7717/peerj.12165)
Supplement: Supplemental Information 3 — Plant species detected in the vegetation survey, feeding traces and DNA barcoding of feces. [file peerj-09-12165-s003.zip › DNA_NMDS_rate.csv]

sample	site	X	Y	year	density	sample_year	tussock	prostrate	rosset	erect	rosset_seasonal	vine	annual	perrenial	tree	shrub	all	akamatsutrnLc	akashomatrnLc	ashiuazamitrnLc	ashiusugitrnLc	baratree_family_trnLc	budo_genus_trnLc	charumeruso_genus_trnLc	chidimizasa_trnLc	chidomegusa_genus_trnLc	chigoyuri_gtrnLc	chishimazasatrnLc	dakekanba_trnLc	fuji_trnLc	gamazumi_genus_trnLc	hanatade_trnLc	harigiritrnLc	himeaoki_trnLc	himehebiichigotrnLc	hinokitrnLc	irakusa_family_trnLc	itadori_genus_trnLc	iwauchiwa_trnLc	kaede_genus1_trnLc	kaede_genus2_trnLc	kanakuginokitrnLc	kanboku_trnLc	karamatsu_gtrnLc	katabami_trnLc	katsuratrnLc	kekenponashi_trnLc	kibushitrnLc	kiduta_trnLc
Shika__1__trn_gF	oiwaisawa	72633.74398	-86064.17997	1978	22.5	2017	9	45	1	40	7	64	0	102	1716	488	2370	0.000421941	0.001687764	0	0	0.000843882	0.026160338	0.001265823	0	0	0	0.003797468	0.032489451	0	0.000421941	0	0	0	0	0	0.002531646	0	0	0.033333333	0.243037975	0.039662447	0.003797468	0	0	0.008438819	0	0	0
Shika__2__trn_gF	oiwaisawa	72633.74398	-86064.17997	1978	22.5	2017	17	106	3	1677	0	94	1071	732	165	62	2124	0	0	0	0	0	0.002354049	0	0	0	0	0.008003766	0.02259887	0	0	0.504237288	0	0	0.00047081	0	0	0	0	0.004237288	0.02306968	0	0	0	0.003295669	0.00094162	0	0	0.00047081
Shika__3__trn_gF	oiwaisawa	72633.74398	-86064.17997	1978	22.5	2017	85	103	89	128	11	569	13	403	1089	212	2286	0	0.000874891	0	0	0	0.025809274	0	0.001312336	0.004374453	0	0.035870516	0.101049869	0	0.000437445	0.005686789	0	0	0.035433071	0	0.005686789	0	0	0.021434821	0.010498688	0.001312336	0	0	0.011811024	0.001749781	0	0	0
Shika__4__trn_gF	oiwaisawa	72633.74398	-86064.17997	1978	22.5	2017	20	0	1	0	8	774	0	29	6605	279	7687	0.001040718	0.001040718	0	0.029010017	0.001170808	0.007545206	0	0	0	0	0.002601795	0.003122154	0	0	0	0.00546377	0	0.00013009	0	0	0	0	0.022505529	0.080005204	0.008325745	0	0	0	0.012228438	0	0	0
Shika__5__trn_gF	kuromoriyama	74227.23689	-88591.6026	1978	17.5	2017	2	3	19	335	171	969	0	530	522	500	2521	0	0.067433558	0	0	0	0.334787783	0	0	0	0	0.000793336	0.00198334	0	0	0	0	0	0.000396668	0	0.000396668	0	0	0.096786989	0.034906783	0.014280048	0.001586672	0.000396668	0	0.003173344	0	0	0
Shika__6__trn_gF	kuromoriyama	74227.23689	-88591.6026	1978	17.5	2017	106	4	17	41	347	299	0	515	5532	683	7029	0.000995874	0.047659696	0	0	0.006402049	0.039977237	0	0	0	0	0.015080381	0.000711339	0	0.001849481	0	0.041257647	0	0	0	0	0	0	0.093754446	0.088632807	0.007966994	0.011665955	0	0	0.002276284	0	0	0
Shika__7__trn_gF	kuromoriyama	74227.23689	-88591.6026	1978	17.5	2017	10	21	21	197	122	123	15	356	923	5387	6804	0.000587889	0.016607878	0	0	0	0.008377425	0	0	0	0	0.001469724	0.000881834	0	0.005291005	0.002204586	0	0	0	0	0.000146972	0	0	0.004115226	0.006613757	0.009553204	0.000440917	0.000734862	0.002351558	0	0	0	0
Shika__8__trn_gF	kuromoriyama	74227.23689	-88591.6026	1978	17.5	2017	7	2	3	18	1	61	0	31	4667	204	4963	0	0	0	0	0	0.011082007	0	0	0.000402982	0	0.001410437	0.000805964	0	0	0	0.012693935	0	0.000402982	0	0	0	0	0	0.002417892	0	0	0.000201491	0.000402982	0.000201491	0	0	0
Shika__9__trn_gF	hirazasa	57829.30082	-82065.81734	2003	12.5	2017	95	97	9	312	67	403	5	575	90	4861	5934	0	0.011122346	0.00016852	0	0	0.05190428	0	0	0.00016852	0.000337041	0.016009437	0	0	0.002359285	0.000842602	0.000505561	0	0	0	0	0.001685204	0	0.000337041	0.001179643	0	0.000337041	0	0.000842602	0	0	0	0
Shika__10__trn_gF	hirazasa	57829.30082	-82065.81734	2003	12.5	2017	5	969	235	1165	142	2616	143	2373	1000	1307	7439	0.000134427	0.018819734	0	0	0	0.002688533	0	0	0.031321414	0.000134427	0.000672133	0.000268853	0.006586907	0.00120984	0.019223014	0	0	0	0	0.002688533	0	0	0.004570507	0.001747547	0	0.00080656	0.000940987	0	0	0	0	0.003898373
Shika__11__trn_gF	hirazasa	57829.30082	-82065.81734	2003	12.5	2017	660	8	0	13	0	129	0	681	4560	33	5403	0	0	0	0.240977235	0	0.004812141	0	0	0	0	0.122154359	0	0.004441977	0	0	0.003516565	0	0	0.011104942	0	0	0	0	0.005182306	0	0	0	0	0	0	0	0
Shika__12__trn_gF	hirazasa	57829.30082	-82065.81734	2003	12.5	2017	1944	41	0	204	65	122	5	2249	4846	1310	8532	0	0.006680731	0.000234412	0	0.000117206	0.009728083	0.000586029	0	0	0	0.227848101	0	0	0.006329114	0.000586029	0.000351617	0	0	0	0	0	0	0.015471167	0.002461322	0.000351617	0.004453821	0.000586029	0	0	0	0	0
Shika__13__trn_gF	hirazasa	57829.30082	-82065.81734	2003	12.5	2017	0	80	6	996	50	545	98	1034	883	2923	5483	0.000364764	0.007295276	0	0	0.000364764	0.00383002	0.001823819	0	0	0.003282874	0	0.000547146	0.000729528	0.066569396	0.017873427	0	0	0	0	0.000729528	0.000182382	0	0.003282874	0.009848623	0	0.007112894	0.000364764	0	0	0	0	0.000547146
Shika__14__trn_gF	kamiayaori	52445.60806	-69515.75113	2003	4	2017	13	6	2	774	109	2513	6	898	160	10657	14234	0	0.007306449	0.000210763	0	0	0.164043839	0.000140509	0	0	0.00049178	0.000913306	0	0	0.000210763	0.000421526	0	0	0	0	0	0.00049178	0	0.002669664	0.001194323	0	0	0	0	0	0	0	0.000421526
Shika__15__trn_gF	kamiayaori	52445.60806	-69515.75113	2003	4	2017	144	181	17	5836	108	164	250	6036	4823	1498	12771	0	0.00783024	0.000626419	0.000391512	0	0.005324563	0	7.83E-05	0	0	0.011197244	0	0	0.000939629	0.019575601	0	0	0	0	0.00195756	0	0	0.040638948	0.001722653	0	0.000626419	0	0	0	0	0	0.00164435
Shika__16__trn_gF	kamiayaori	52445.60806	-69515.75113	2003	4	2017	27	283	12	1925	737	4376	258	2726	1086	2065	10511	0	0.068880221	0.000190277	0	0.000856246	0.004661783	0.001046523	0	0	0	0.002568738	0	0	0.001997907	0.024545714	0	0	0	0	0.006279136	0	0	0.009704119	0.001902769	0	0.000951384	0	0	0	0	0	0
Shika__17__trn_gF	kamiayaori	52445.60806	-69515.75113	2003	4	2017	43	161	13	2616	37	682	27	2843	1102	2337	6991	0	0.003432985	0.000143041	0	0.000143041	0.005149478	0.000858246	0	0	0.002431698	0.006150765	0	0	0.006293806	0.003862108	0.000143041	0	0	0	0.001144328	0	0	0.005864683	0.001430411	0.000143041	0.004577314	0.000286082	0	0	0	0	0.003576026
Shika__18__trn_gF	kamiayaori	52445.60806	-69515.75113	2003	4	2017	133	26	0	593	0	972	2	750	2450	367	4541	0	0	0	0	0	0.207883726	0	0	0	0	0.029288703	0	0	0.001101079	0.000440432	0	0	0	0	0.001761726	0	0	0.02158115	0.000660647	0	0	0	0	0	0	0.000440432	0
Shika__19__trn_gF	fuefuki	71017.44406	-73336.25246	2003	27.5	2017	560	0	0	23	4	12	0	587	2193	442	3234	0	0	0	0	0	0.001546073	0	0	0	0	0.173160173	0.000309215	0	0	0	0	0	0	0	0	0	0	0.012987013	0.010204082	0.001855288	0.006184292	0	0	0.045454545	0	0	0
Shika__20__trn_gF	fuefuki	71017.44406	-73336.25246	2003	27.5	2017	286	0	29	0	23	566	0	338	4485	1101	6490	0	0	0	0	0.010939908	0.047457627	0	0	0.004468413	0	0.044067797	0.001848998	0	0	0	0	0	0	0	0	0	0	0.011864407	0.005546995	0	0.002311248	0	0	0	0	0	0
Shika__21__trn_gF	fuefuki	71017.44406	-73336.25246	2003	27.5	2017	278	31	23	40	22	87	0	394	3367	194	4042	0	0	0	0	0	0.00321623	0.00544285	0	0	0	0.068777833	0.001731816	0	0.000247402	0	0	0	0	0	0	0	0	0.004700643	0.001979218	0	0.005937655	0.06853043	0	0.001237011	0	0	0
Shika__22__trn_gF	fuefuki	71017.44406	-73336.25246	2003	27.5	2017	892	0	0	0	7	193	0	899	5008	70	6170	0	0	0	0	0.002431118	0.020259319	0.001134522	0	0	0	0.144570502	0	0	0	0	0	0	0	0	0	0	0	0	0.002431118	0	0	0	0	0	0	0	0
Shika__23__trn_gF	setamai	52102.91732	-92269.79853	2011	8.5	2017	706	91	0	268	1519	246	0	2584	10848	558	14236	0.104874965	0.104874965	0	0.154467547	0	0	0	0	0	0	0.049592582	0	0.003933689	0.008921045	0	0	0	0	0	0	0	0	0	0.008710312	0	0.000702445	0	0	0	0	0	0
Shika__24__trn_gF	setamai	52102.91732	-92269.79853	2011	8.5	2017	1656	204	0	1041	1188	381	0	4089	5311	5854	15635	0.019763351	0.019763351	0.049504317	0.144163735	0	0	0	0	0	0	0.105916214	0	0.008506556	0	0	0.000831468	0	0	0	0.00134314	0	0	6.40E-05	0.100735529	0	0	0	0	0	0	0	0
Shika__25__trn_gF	setamai	52102.91732	-92269.79853	2011	8.5	2017	1	49	14	1207	9	2378	696	584	1560	1389	6607	0	0.001059482	0	0	0	0.10080218	0	0	0	0	0.000151355	0.125018919	0	0.004994703	0.105342818	0	0	0	0	0.002118965	0	0	0.004691993	0.000756773	0	0.000302709	0	0.000151355	0.000151355	0	0	0
Shika__26__trn_gF	hitokabe	45637.75092	-84171.92508	2011	2	2017	44	118	24	75	57	698	0	318	3839	600	5455	0	0	0	0.584417965	0	0.00568286	0	0	0	0	0.008065995	0	0.054262145	0.000183318	0	0	0.000549954	0	0	0.001283226	0	0	0	0.006049496	0	0.008799267	0	0	0	0.024931256	0	0
Shika__27__trn_gF	hitokabe	45637.75092	-84171.92508	2011	2	2017	0	102	0	69	86	1035	0	257	1456	2181	4929	0.01115845	0.01115845	0.002434571	0.061878677	0	0.00446338	0	0	0	0	0	0	0	0.010346926	0	0	0	0	0	0	0	0	0	0	0.007506594	0.002028809	0	0	0	0.072834246	0	0
Shika__28__trn_gF	hitokabe	45637.75092	-84171.92508	2011	2	2017	1	351	6	2562	6	227	109	2817	204	561	3918	0	0	0.000765697	0	0.000765697	0.011995916	0	0.000255232	0	0	0	0.000765697	0.008677897	0	0.027820316	0	0	0	0	0.049259826	0	0	0.003573252	0	0.001276161	0	0	0	0	0.003318019	0	0
Shika__29__trn_gF	hitokabe	45637.75092	-84171.92508	2011	2	2017	5	412	1	2921	1	608	117	3223	244	605	4797	0	0	0.000208464	0.000208464	0.001876173	0.00750469	0	0.001042318	0	0.000416927	0	0.000416927	0.008547009	0	0.024390244	0	0	0	0	0.059620596	0	0	0.003543882	0.0022931	0	0	0	0	0	0.001459245	0	0
Shika__30__trn_gF	takizawa	27887.81692	-24682.40707	2014	6	2017	1	38	2	1692	2	8391	123	1612	561	4336	15023	0	0	0.000133129	0	0	0.065166744	0	6.66E-05	0	0.000199694	0	0	6.66E-05	0.00332823	0.008187446	0.000133129	0	0	0	0.002130067	0.098914997	0	0	0.001264727	0	6.66E-05	0.003661053	0	0	0.00159755	0.008919657	0.001331292
Shika__31__trn_gF	siwa	39120.58324	-53097.72239	2014	8.5	2017	261	550	1466	105	362	682	0	2744	11211	302	14939	0	0	0.024231876	0.002208983	0	0	0	0	0	0	0.017471049	0.000669389	0.03119352	0.001338778	0	0	0	0	0	0	0	0.089765045	0	0	0	0.000200817	0	0	0	0.001740411	0	0
Shika__32__trn_gF	siwa	39120.58324	-53097.72239	2014	8.5	2017	207	7	244	405	102	261	137	828	613	9729	11568	0.000259336	0.008039419	0.000172891	0	0.000345781	0.004840941	0.000345781	0.006915629	0	0	0.010978562	0	0.001988243	0.001037344	0.011843015	0	0	0	0	0.000605118	0.005273167	0	0.011065007	0.001556017	0	0.000172891	0.001988243	0	0	0	0.013917704	0.00129668
Shika__33__trn_gF	siwa	39120.58324	-53097.72239	2014	8.5	2017	10	43	3	141	35	78	85	147	132	3178	3620	0	0.009116022	0	0	0.000276243	0.009668508	0.000276243	0.000828729	0	0.001104972	0.001933702	0	0.001381215	0	0.023480663	0	0	0	0	0.009116022	0.002486188	0	0.008287293	0	0.001657459	0	0	0.000276243	0	0	0.013535912	0
Shika__34__trn_gF	siwa	39120.58324	-53097.72239	2014	8.5	2017	5	5	0	541	5	69	0	556	164	3577	4366	0.000458085	0.00091617	0.000229043	0	0	0.000687128	0	0	0	0.006871278	0.001145213	0	0.013971599	0.000687128	0	0	0	0	0	0.000229043	0	0	0.003893724	0.002748511	0	0	0	0	0	0	0	0
Shika__35__trn_gF	nakadakiyama	60790.37724	-60234.15019	2011	12.5	2016	76	47	0	1219	179	174	0	1521	135	2174	4004	0.001498501	0.033716284	0.000999001	0	0	0.001998002	0.008991009	0	0	0.000749251	0.018981019	0	0.008991009	0.001498501	0	0.002997003	0	0	0	0.005244755	0.052947053	0	0	0.006993007	0	0	0.00024975	0	0	0	0	0.00024975
Shika__36__trn_gF	nakadakiyama	60790.37724	-60234.15019	2011	12.5	2016	4	5	0	134	50	68	0	193	365	3088	3714	0	0.011308562	0	0	0	0.00538503	0.002154012	0	0	0.002961766	0.001077006	0.000269251	0.006731287	0.000538503	0	0	0	0	0	0.000269251	0	0	0.079429187	0.006731287	0	0	0.000269251	0	0	0	0	0
Shika__37__trn_gF	nakadakiyama	60790.37724	-60234.15019	2011	12.5	2016	2	0	0	22	4	3	0	28	5	84	120	0	0.033333333	0	0	0	0.016666667	0	0	0	0	0.016666667	0	0.008333333	0	0	0	0	0	0	0	0	0	0.016666667	0.008333333	0	0	0	0	0	0	0	0
Shika__38__trn_gF	nakadakiyama	60790.37724	-60234.15019	2011	12.5	2016	16	2	0	193	49	72	0	260	59	4388	4779	0	0.010253191	0	0	0	0.007532957	0	0	0	0.001883239	0.003347981	0	0.006277464	0	0	0	0	0	0	0	0	0	0.004812722	0.002301737	0	0	0.000627746	0	0	0	0	0
Shika__39__trn_gF	fuefuki	71017.44406	-73336.25246	2003	27.5	2016	123	0	0	3	7	34	0	133	3423	4	3594	0.001391208	0.001391208	0	0.008903728	0.000278242	0	0	0	0	0	0.034223706	0	0	0	0	0	0	0	0.802170284	0	0	0	0	0.003338898	0	0.000556483	0	0	0	0	0	0
Shika__40__trn_gF	miyamori	51861.27717	-87355.01803	2011	8.5	2016	423	9	0	21	1573	486	0	2026	585	185	3282	0.001523461	0.00274223	0	0.019195612	0	0.002132846	0.476538696	0	0	0	0.128884826	0	0	0.002132846	0	0	0	0	0	0	0	0	0	0.011882998	0	0.004570384	0.000914077	0	0	0	0	0
Shika__41__trn_gF	miyamori	51861.27717	-87355.01803	2011	8.5	2016	10	124	0	418	29	511	0	581	1193	2643	4928	0	0.001420455	0.000811688	0.000202922	0	0.067775974	0.003652597	0	0	0.006899351	0.002029221	0	0	0.010146104	0	0	0	0	0	0.002637987	0	0	0.048092532	0.011972403	0.000811688	0.001217532	0.000202922	0	0	0	0	0
Shika__42__trn_gF	miyamori	51861.27717	-87355.01803	2011	8.5	2016	85	7	0	152	276	11	0	520	538	417	1486	0.009421265	0.009421265	0	0.125168237	0	0	0.172274563	0	0	0	0.057200538	0.000672948	0.006729475	0.004037685	0	0	0	0	0	0	0	0	0	0.00269179	0	0.009421265	0.006729475	0	0	0	0.001345895	0
Shika__43__trn_gF	suezaki	74381.70208	-106464.2246	1978	8.5	2016	0	0	0	5	58	88	0	63	3088	721	3960	0.014646465	0.014646465	0	0	0	0.002272727	0	0	0	0	0	0	0.003535354	0	0	0	0	0	0	0	0	0	0.009848485	0.00959596	0	0	0	0	0	0.003535354	0	0
Shika__44__trn_gF	suezaki	74381.70208	-106464.2246	1978	8.5	2016	0	179	16	171	96	222	105	357	3639	1462	5785	0.011408816	0.01642178	0	0.068798617	0	0.019533276	0	0	0	0	0	0.000518583	0.012445981	0.043733794	0.004667243	0	0	0.000518583	0.003111495	0.001210026	0	0	0.002247191	0.136905791	0.004494382	0.003975799	0	0.001037165	0	0	0	0
Shika__45__trn_gF	suezaki	74381.70208	-106464.2246	1978	8.5	2016	0	51	16	80	55	145	12	190	2417	881	3645	0.009053498	0.015089163	0	0.051577503	0.000823045	0.023045267	0	0	0.000548697	0	0	0.001920439	0.009327846	0.049657064	0.003292181	0	0	0.001097394	0.010699588	0.000823045	0	0	0.001371742	0.135528121	0.003292181	0.004115226	0	0.000548697	0.000274348	0	0	0
Shika__46__trn_gF	suezaki	74381.70208	-106464.2246	1978	8.5	2016	4	176	35	1518	20	312	541	1212	3232	903	6200	0.002741935	0.003064516	0.00016129	0.001774194	0.015483871	0.005967742	0	0.000645161	0.00016129	0	0	0.000322581	0.02	0.009354839	0.087258065	0	0	0.000967742	0.000322581	0.001451613	0	0	0.00016129	0.076290323	0.001774194	0.000322581	0	0.003709677	0.00516129	0	0	0
Shika__47__trn_gF	suezaki	74381.70208	-106464.2246	1978	8.5	2016	6	627	35	1959	4	148	1786	845	440	862	4081	0.000245038	0.000245038	0	0.000245038	0	0.000735114	0	0.001470228	0.007351139	0	0	0	0.026219064	0.000735114	0.437147758	0	0	0.001470228	0	0	0.000245038	0	0.000490076	0.019603038	0	0	0	0.103651066	0	0	0	0
Shika__48__trn_gF	akasaka	76319.42688	-92829.14574	1978	17.5	2016	12	2	9	385	149	412	0	557	2338	2614	5921	0	0.024489107	0	0	0.000506671	0.066880594	0	0	0.000675562	0	0.002026685	0.000506671	0.00016889	0.015200135	0	0	0	0	0	0	0	0	0.009457862	0.006924506	0.005235602	0.006755616	0	0	0	0	0	0
Shika__49__trn_gF	akasaka	76319.42688	-92829.14574	1978	17.5	2016	2	97	91	525	184	101	93	806	2319	1951	5270	0.00056926	0.032827324	0.000948767	0	0	0.005882353	0	0	0.015559772	0.000189753	0.000379507	0.000189753	0.000379507	0.041555977	0.017647059	0.000379507	0	0.00056926	0	0	0	0	0.004743833	0.001328273	0.000379507	0.00341556	0	0.000379507	0	0	0	0.000189753
Shika__50__trn_gF	akasaka	76319.42688	-92829.14574	1978	17.5	2016	32	1	1	3351	64	226	30	3419	978	29	4682	0	0.003844511	0.009824861	0	0	0	0	0	0	0	0.006834686	0	0	0	0.006407518	0.000427168	0	0	0	0	0	0	0.009824861	0.001281504	0	0	0.000213584	0.000213584	0	0	0	0
Shika__51__trn_gF	akasaka	76319.42688	-92829.14574	1978	17.5	2016	0	201	7	964	7	389	796	383	801	1473	3842	0.001301406	0.001301406	0.000260281	0	0	0.097605414	0	0	0.001821968	0	0	0.001561687	0	0.027329516	0.207183758	0.008328995	0	0	0	0	0	0	0.001041124	0.008328995	0	0.00234253	0	0.000260281	0	0	0	0
Shika__52__trn_gF	akasaka	76319.42688	-92829.14574	1978	17.5	2016	47	54	737	1273	206	903	131	2186	1500	1166	5886	0	0.032110092	0.001019368	0	0.000849473	0.005606524	0.000169895	0	0	0	0.007985049	0.000849473	0.118246687	0.025314305	0.022256201	0	0	0.000169895	0	0	0	0	0.007135576	0.000679579	0	0.002378525	0.000169895	0	0.000169895	0	0	0
Shika__53__trn_gF	setamai	52102.91732	-92269.79853	2011	8.5	2016	18	10	2	162	104	104	0	296	1748	2893	5041	0	0.020630827	0	0	0	0.005554453	0	0	0	0.000198373	0.00357072	0.022614561	0	0.037492561	0	0	0	0	0	0.001388613	0	0	0.226740726	0.075580242	0.000793493	0.003967467	0.000198373	0	0.000198373	0	0	0
Shika__54__trn_gF	kiumi	48235.73868	-106322.1024	2003	6	2016	2	21	5	905	7	1805	591	349	952	975	4672	0	0.001070205	0.000214041	0	0	0.095462329	0	0	0	0	0.000428082	0.099743151	0	0.006849315	0.126498288	0	0	0	0	0.000428082	0	0	0.007919521	0.001070205	0	0.001070205	0	0.001070205	0	0	0	0
Shika__55__trn_gF	tamakisawa	38756.26578	-88615.93381	2014	2	2016	183	120	0	1151	0	123	788	666	347	4313	6237	0	0	0	0	0	0.000160333	0	0	0	0	0.029341029	0	0.002725669	0.00368767	0.126342793	0	0	0	0	0.000160333	0	0	0	0.051146384	0	0	0	0	0	0	0.000320667	0.005130672
Shika__56__trn_gF	tamakisawa	38756.26578	-88615.93381	2014	2	2016	4	1	0	302	50	360	51	306	1763	1979	4459	0.000897062	0.011213277	0	0	0	0.013231666	0	0	0	0.003139717	0.000897062	0	0.006055169	0.008073559	0.011437542	0	0	0	0	0.000224266	0.000448531	0	0.077595874	0.039470733	0	0	0	0	0	0.000672797	0.018165508	0.004485311
Shika__57__trn_gF	tamakisawa	38756.26578	-88615.93381	2014	2	2016	8	3	0	2170	0	303	883	1298	264	3080	5828	0	0	0	0	0.000514756	0.000686342	0	0	0	0	0.001372684	0	0.001029513	0.007206589	0.151509952	0	0	0	0	0	0	0	0.000343171	0.030713795	0	0.001201098	0	0	0	0.000686342	0.000171585	0.007721345
Shika__58__trn_gF	tamakisawa	38756.26578	-88615.93381	2014	2	2016	20	0	0	35	0	1357	8	47	2393	3282	7087	0	0	0	0	0.000282207	0.00451531	0	0	0	0.000846621	0.002822069	0	0.007055171	0.010723861	0.001128827	0.00493862	0	0	0	0	0	0	0.000705517	0.028361789	0	0.001128827	0	0	0	0.001269931	0.046423028	0.011006067
Shika__59__trn_gF	tazawako	-8167.17271	-29878.79749	2014	NA	2017	123	96	1630	310	2121	29	60	4220	151	1597	6057	0	0.350008255	0.000165098	0	0	0.001320786	0	0	0	0	0.020307083	0	0.001816081	0	0.009905894	0	0	0	0	0.01584943	0	0	0	0	0	0	0	0	0	0	0.041604755	0.001155688
Shika__60__trn_gF	tazawako	-8167.17271	-29878.79749	2014	NA	2017	12	0	0	9	1	8	4	18	27	513	570	0	0	0.001754386	0	0	0.005263158	0	0	0	0	0.021052632	0	0.003508772	0	0.007017544	0	0.135087719	0	0	0	0	0	0	0	0	0	0	0	0	0	0.00877193	0
Shika__61__trn_gF	tazawako	-8167.17271	-29878.79749	2014	NA	2017	56	337	3946	833	7	129	40	5139	112	1530	6950	0	0.001007194	0	0	0	0.00057554	0	0	0	0	0.008057554	0	0.000719424	0	0.005755396	0	0	0	0	0.048489209	0.003309353	0	0	0	0	0	0	0	0	0	0.102733813	0.016258993
Shika__62__trn_gF	tazawako	-8167.17271	-29878.79749	2014	NA	2017	10	0	5	9	41	13	1	64	35	762	875	0.002285714	0.002285714	0.044571429	0	0	0	0	0	0	0	0.011428571	0	0.009142857	0	0.001142857	0	0.003428571	0	0	0	0.002285714	0	0	0.003428571	0	0	0	0	0	0	0.001142857	0
Shika__63__trn_gF	tazawako	-8167.17271	-29878.79749	2014	NA	2017	3760	136	204	69	1	81	13	4157	137	1633	6021	0	0	0.000166085	0	0	0.000332171	0	0	0	0	0.624480983	0	0	0.007972098	0.00215911	0.000498256	0.102142501	0	0	0.02258761	0	0.003819963	0.003155622	0.000996512	0.000166085	0.000996512	0.000166085	0	0	0	0.002325195	0
[truncated: 66 more columns]
