# Supplementary material for: Variability in deer diet and plant vulnerability to browsing among forests with different establishment years of sika deer
Source: PeerJ. 2021 Sep 17;9:e12165. doi: 10.7717/peerj.12165 (PMC8451445; doi:10.7717/peerj.12165)
Supplement: Supplemental Information 3 — Plant species detected in the vegetation survey, feeding traces and DNA barcoding of feces. [file peerj-09-12165-s003.zip › DNA_NMDS2_rate.csv]

plant taxa	lifeform	plant_architecture	1978all	2003all	2011all	2014all
akamatsutrnLc	tree	woody	0.002386663	7.27E-05	0.022693565	0.000117521
akashomatrnLc	perrenial	rosset_seasonal	0.016342175	0.011495715	0.026865708	0.024668803
ashiuazamitrnLc	perrenial	rosset_seasonal	0.000693661	0.000163575	0.009622457	0.004369658
ashiusugitrnLc	tree	woody	0.009652464	0.012168192	0.098841205	0.000352564
baratree_family_trnLc	tree	woody	0.001916384	0.000908752	0.000144699	0.000106838
budo_genus_trnLc	vine	woody	0.029415914	0.043501967	0.014916015	0.01267094
charumeruso_genus_trnLc	perrenial	rosset_seasonal	4.70E-05	0.000572514	0.022693565	5.34E-05
chidimizasa_trnLc	perrenial	tussock	0.00015284	9.09E-06	7.23E-05	0.000897436
chidomegusa_genus_trnLc	perrenial	rosset	0.00162246	0.002390018	0	0
chigoyuri_gtrnLc	perrenial	errect	1.18E-05	0.000408938	0.000723493	0.000608974
chishimazasatrnLc	perrenial	tussock	0.004067908	0.047291464	0.036669038	0.048888889
dakekanba_trnLc	tree	woody	0.005020222	0.004461973	0.011419132	0.000106838
fuji_trnLc	vine	woody	0.012344808	0.000699739	0.00798254	0.007286325
gamazumi_genus_trnLc	shrub	woody	0.013038469	0.005089012	0.005691478	0.003311966
hanatade_trnLc	a	errect	0.053059161	0.012586218	0.011117676	0.023429487
harigiritrnLc	tree	woody	0.00506725	0.000236276	0.000301455	0.00042735
himeaoki_trnLc	shrub	woody	0	0	3.62E-05	0.007425214
himehebiichigotrnLc	vine	woody	0.001281509	0	0	0
hinokitrnLc	tree	woody	0.000693661	0.026744577	0	0
irakusa_family_trnLc	perrenial	prostrate	0.000470278	0.00120864	0.006788776	0.006880342
itadori_genus_trnLc	perrenial	errect	1.18E-05	0.000163575	0.002556342	0.016912393
iwauchiwa_trnLc	perrenial	rosset	0	0	0	0.01457265
kaede_genus1_trnLc	tree	woody	0.017329759	0.010532438	0.021258637	0.005844017
kaede_genus2_trnLc	tree	woody	0.047016084	0.002762607	0.027685666	0.009967949
kanakuginokitrnLc	shrub	woody	0.004702784	9.09E-05	0.000602911	7.48E-05
kanboku_trnLc	shrub	woody	0.002574774	0.001826592	0.001507277	0.000288462
karamatsu_gtrnLc	tree	woody	0.000105813	0.002662644	0.000241164	0.000844017
katabami_trnLc	perrenial	prostrate	0.00599605	9.09E-05	1.21E-05	1.07E-05
katsuratrnLc	tree	woody	0.002104496	0.001381303	2.41E-05	0
kekenponashi_trnLc	tree	woody	0.000164597	0	0.006209982	0.000705128
kibushitrnLc	shrub	woody	0	1.82E-05	2.41E-05	0.018621795
kiduta_trnLc	vine	woody	2.35E-05	0.000763352	1.21E-05	0.003525641
kihadatrnLc	tree	woody	0.000258653	0	0.002279003	1.07E-05
kiichigo_genus1_trnLc	shrub	woody	0.023349323	0.04873638	0.131313984	0.155021368
kiichigo_genus2_trnLc	shrub	woody	0.094631772	0.016339364	0.070178823	0.074604701
kiku_family3_trnLc	perrenial	errect	0.001187453	0.000908752	0.009079837	0.000811966
kinkimamezakuratrnLc	tree	woody	0.006125376	0.004934524	0.004208318	0.000459402
kiranso_genus_trnLc	perrenial	rosset	0.009029345	0.000163575	0	0
kogomeutsugi_gtrnLc	shrub	woody	0.001963412	0	4.82E-05	0.001762821
konara_genus_trnLc	tree	woody	0.085661211	0.020028898	0.018039093	0.111517094
konasubitrnLc	perrenial	rosset	0.001681245	0	0.000301455	1.07E-05
kumayanagitrnLc	shrub	woody	0.000435008	9.09E-05	0.000832017	0.003878205
kuritrnLc	tree	woody	0.004267777	0.001672104	0.003195428	0.004487179
kuroichigo_trnLc	shrub	woody	0.005525771	0.000581601	0.001024948	0.001047009
kuzu_trnLc	vine	woody	0.000517306	0	0.004377133	0.002040598
marubaaodamotrnLc	shrub	woody	0.017459086	0.004225698	0.00020499	2.14E-05
masaki_mayumi_trnLc	shrub	woody	3.53E-05	0.001181378	0.001024948	0.004188034
matatabi_genus_trnLc	vine	woody	0.017835309	0.088676039	0.049728087	0.099626068
matsubusatrnLc	vine	woody	0.001175696	0.001881117	0.000771726	0.000352564
misohagitrnLc	perrenial	errect	0	0	0	0.002553419
mitsubautsugi_trnLc	shrub	woody	0.000364466	0.00018175	0.006004992	0.003098291
miyamaibotatrnLc	shrub	woody	0.00011757	0.000218101	0.001989606	2.14E-05
miyamairakusa_trnLc	perrenial	prostrate	0.001105154	0	0.007210814	0.005876068
mizosoba_trnLc	perrenial	errect	0.009240971	0.049299806	0.004943869	0.028824786
mizuhiki_gtrnLc	perrenial	errect	0.018282073	0.063312765	0.076605853	0.007297009
mizukitrnLc	tree	woody	0.154886193	0.236929872	0.099359709	0.019155983
mizumetrnLc	tree	woody	0.012509406	0.003053407	0.003967153	0.018247863
mochinoki_genus_trnLc	tree	woody	0.02471313	0.001590316	0.00399127	0.001089744
mokuren_genus_trnLc	shrub	woody	0.002504233	9.09E-06	0.004111852	0.000117521
mukagoirakusa_gtrnLc	perrenial	prostrate	0.002104496	0.00608864	0.004063619	9.62E-05
murasakishikibutrnLc	shrub	woody	0.000129327	0	0.001181705	0
nire_family_trnLc	tree	woody	0.002680587	0.000454376	0.002833681	0.000555556
nishikigitrnLc	shrub	woody	0	0.00608864	7.23E-05	0.012777778
noibaratrnLc	shrub	woody	0.000293924	0.019410947	0.000639086	0.080544872
nominofusuma_trnLc	annual	prostrate	0.000940557	0	0	0
numatoranoo_trnLc	perrenial	errect	0.00429129	0.001417653	0.003074845	0.001698718
nurudetrnLc	shrub	woody	0.008077032	0	0.000494387	0.010961538
obakotrnLc	perrenial	rosset	0.000435008	0.000517989	0.000241164	0.062232906
oiwakagami_trnLc	perrenial	rosset	0	0	0	0.003269231
okukurumamugura_trnLc	perrenial	errect	1.18E-05	0.000381676	0.001073181	2.14E-05
okumomijihaguma_trnLc	perrenial	errect	2.35E-05	5.45E-05	0.001651976	0.000235043
onigurumitrnLc	tree	woody	0.004079665	0.000163575	0.001483161	0.000202991
ryobu_trnLc	shrub	woody	0.002351392	0	3.62E-05	0
sawagurumi_trnLc	shrub	woody	0.001140425	0.001190465	0.004256551	1.07E-05
sawahiyodoritrnLc	perrenial	errect	0.000235139	7.27E-05	0.007837841	0.000160256
shide_hashibami_trnLc	tree	woody	0.104660459	0.029834334	0.007681084	0.017094017
shinanoki_gtrnLc	tree	woody	0.001034612	0.000708827	0.001266113	1.07E-05
Shion_genus_trnLc	perrenial	rosset_seasonal	0.000670147	0.000354413	0.002676924	4.27E-05
sumiresaishin_trnLc	perrenial	rosset	0.000176354	0.000118138	2.41E-05	4.27E-05
tanitade_gtrnLc	perrenial	errect	0.007524454	0.009823611	0.001784616	5.34E-05
taniuthugitrnLc	shrub	woody	0.010475451	0.024509047	0.002303119	0
taranokitrnLc	shrub	woody	0.001210967	0.001290428	0.000108524	0.000267094
tochinoki_trnLc	tree	woody	0.001116911	0.00608864	0.001591685	4.27E-05
tsuruaridoshitrnLc	vine	woody	0	0	0.00567942	0.000245726
tsuruumemodokitrnLc	vine	woody	0.001822329	0.002753519	0.000916424	0.000897436
tsuyukusatrnLc	perrenial	prostrate	0.003386005	0.000390763	4.82E-05	0.000555556
ugotsukubaneutsugi_trnLc	shrub	woody	0.035223853	0.000254451	0.001024948	0.000277778
urinokitrnLc	shrub	woody	0.000834744	2.73E-05	0.014723083	0.000683761
urushi_genus_trnLc	shrub	woody	0.002962754	0.13972065	0.010237426	0.011944444
usunoki_trnLc	shrub	woody	3.53E-05	0.00010905	0.0017605	0.000267094
yabumametrnLc	vine	woody	0.004937923	2.73E-05	4.82E-05	0.000320513
yamaajisai_kusaajisai_trnLc	shrub	woody	0.00332722	0.00198108	0.017906452	1.07E-05
yamabuki_trnLc	shrub	woody	0.000223382	0	0.001543452	0.012371795
yamaguwa_gtrnLc	shrub	woody	0.000305681	0.000399851	0.009019546	0.021581197
yamahagi_gtrnLc	perrenial	errect	0.055046087	0.001563054	0.005727653	0.00042735
yamamizu_trnLc	perrenial	prostrate	0.003538845	0.00010905	0	0
yamaukogi_trnLc	shrub	woody	0.000399737	0.000363501	0.043144301	0.000149573
yanonegusa_trnLc	perrenial	prostrate	0.002116253	0.009414673	0.00033763	0.000854701
