# Supplementary material for: Variability in deer diet and plant vulnerability to browsing among forests with different establishment years of sika deer
Source: PeerJ. 2021 Sep 17;9:e12165. doi: 10.7717/peerj.12165 (PMC8451445; doi:10.7717/peerj.12165)
Supplement: Supplemental Information 3 — Plant species detected in the vegetation survey, feeding traces and DNA barcoding of feces. [file peerj-09-12165-s003.zip › mdg_NMDS.csv]

species	lifeform	plant_architecture	1978	2003	2011	2014
Torilis japonica	annual	rosset_seasonal	9.25	3.888888889	2.023809524	0
Persicaria debilis	annual	erect	4.139784946	3.229166667	0.357683983	0.147058824
Laportea cuspidata	perrenial	prostrate	4.545454545	1.363636364	1.654411765	0
Aster savatieri	perrenial	erect	3.560606061	1.432918933	0.454545455	0.277777778
Chloranthus serratus	perrenial	erect	1.674242424	0	0	0
Sasa sp.	perrenial	tussock	25	5.000219941	4.283068783	0.353692202
Boehmeria silvestrii	perrenial	prostrate	8.333333333	11.57894737	5.501782531	3.38587414
Elatostema involucratum	perrenial	prostrate	8.461538462	8.772321429	5.272288098	0.7
Aralia cordata	perrenial	erect	4.333333333	1.818181818	0.588235294	0
Aster microcephalus	perrenial	rosset_seasonal	2.857142857	2.503113553	0.652173913	0
Artemisia indica	perrenial	erect	3.47805789	0.79436903	0.930242272	0
Solidago virgaurea	perrenial	rosset_seasonal	4.574898785	3.290998217	0.8125	0
Eupatorium makinoi	perrenial	erect	11.92471591	1.165865385	3.214285714	5.036231884
Lysimachia fortunei	perrenial	erect	7.03125	0.370879121	2.5	5.689542484
Sanicula chinensis	perrenial	rosset_seasonal	0	3.64010989	1.976190476	0.3125
Cryptotaenia japonica	perrenial	rosset_seasonal	1.136363636	2.50862069	8.275659824	0
Persicaria filiformis	perrenial	erect	3.511695906	3.145833333	1.807189542	0.12
Astilbe thunbergii	perrenial	rosset_seasonal	6.071428571	3.772321429	1.192307692	0.406666667
Tricyrtis afinis	perrenial	erect	6.174242424	1.004464286	0	0.384615385
Parasenecio farfariofolius	perrenial	erect	3	0.863095238	2.714285714	0.625
Clinopodium sp.	perrenial	prostrate	0.588235294	0.357142857	0.310150376	0
Geranium thunbergii	perrenial	rosset	0	0.555555556	0	0
Hortensia cuspidata	shrub	woody	17.30769231	10.52272727	2.026688453	3.544642857
Lindera umbellata var. membranacea_	shrub	woody	11.92650984	1.554054054	1.026785714	0.12244898
Callicarpa japonica	shrub	woody	11.58735619	0.454545455	2.1875	0.676190476
Rphododendron kaempferi	shrub	woody	27.72619048	6.666666667	1.666666667	2.958532695
Rubus palmatus	shrub	woody	6.314338235	5.467032967	5.486638362	1.588251855
Rubus crataegifolius	shrub	woody	8.586956522	0.25	0.931753432	0.718181818
Viburnum dilatatum	shrub	woody	30	7.307692308	2.657342657	0.797101449
Carpinus laxiflora	tree	woody	3.181818182	0.714285714	0.369047619	0
Cryptomeria japonica	tree	woody	0.384615385	0	10.94155844	0.284090909
Acer pictum	tree	woody	1.153846154	0	0	0
Acer rufinerve	tree	woody	9.077540107	1.810344828	2.261904762	1.42921147
Fraxinus sieboldiana	tree	woody	22.18055556	7.596500722	2.961413586	1
Schizophragma hydrangeoides	vine	woody	1	1.84211	0	0
