# Supplementary material for: Variability in deer diet and plant vulnerability to browsing among forests with different establishment years of sika deer
Source: PeerJ. 2021 Sep 17;9:e12165. doi: 10.7717/peerj.12165 (PMC8451445; doi:10.7717/peerj.12165)
Supplement: Supplemental Information 3 — Plant species detected in the vegetation survey, feeding traces and DNA barcoding of feces. [file peerj-09-12165-s003.zip › plant_list (in plant_site.csv).xlsx]

## Sheet: Sheet2
no.	species
a1	Pilea hamaoi
a2	Pilea japonica
a3	Bidens frondosa
a4	Corydalis ochotensis
a5	Elsholtzia ciliata
a6	Perilla citriodora
a7	Torilis japonica
a8	Persicaria longiseta
a9	Persicaria posumbu
a10	Persicaria thunbergii
a11	Persicaria nepalensis
a12	Persicaria debilis
a13	Commelina communis
a14	Impatiens noli-tangere
a15	impatiens textorii
a16	Euphorbia sieboldiana
a17	Chenopodium album
p1	Galium japonicum
p2	Mitchella undulata
p3	Paederia foetida
p4	Galium trifidum
p5	Circaea erubescens
p6	Cardamine leucantha
p7	Wasabia japonica
p8	Pryola japonica
p11	Sasa sp.
p12	Miscanthus sinensis
p13	Oplismenus undulatifolius
p14	Boehmeria silvestrii
p15	Elatostema involucratum
p16	Laportea cuspidata
p17	Laportea bulbifera
p18	Schizocodon soldanelloides
p19	Aralia cordata
p20	Panax japonicus
p21	Asarum tohokuense
p22	Plantago asiatica
p23	Hypericum erectum
p25	Oxalis corniculata
p26	Oxalis griffithii
p27	Carex sp.
p28	Carex muitifolia
p29	Adenophora remotiflora
p30	Solidago virgaurea
p31	Cirsium sp.
p32	Parasenecio nikomontanus
p33	Rudbeckia laciniata
p34	Ainsliaea apiculata
p35	Artemisia japonica
p36	Cirsium borealinipponense
p37	Synurus pungens
p38	Carpesium divaricatum
p39	Aster glehnii
p40	Aster scaber
p43	Parasenecio farfariofolius
p44	Ixeridium dentatum
p45	Aster microcephalus
p46	Adenocaulon himalaicum
p47	Erigeron philadelphicus
p48	Eupatorium makinoi
p49	Petasites japonicus
p50	Eupatorium glehnii
p51	Carpesium triste
p52	Aster savatieri
p53	Parasenecio delphiniifolius
p54	Crepidiastrum denticulatum
p55	Syneilesis palmata
p56	Parasenecio robustus
p58	Artemisia indica
p59	Cimicifuga japonica
p60	Ranunculus silerifolius
p61	Clematis stans
p62	Cimicifuga simplex
p63	Glaucidium palmatum
p64	Aconitum sp.
p65	Aquilegia buergeriana
p66	Actaea asiatica
p67	Macleaya cordata
p68	Veronicastrum sibiricum
p69	Lysimachia fortunei
p70	Primula japonica
p71	Lysimachia japonica
p72	Arisaema sp.
p73	Lysichiton camtschatcensis
p74	Slvia nippponica
p75	Isodon trichocarpus
p76	Chelonopsis moschata
p77	Teucrium viscidum var. miquelianum
p78	Comanthosphace japonica
p79	Clinopodium sp.
p80	Isodon inflexus
p81	Patrinia villosa
p82	Viola vaginata
p83	Viola grypoceras
p85	Angelica edulis
p86	Sanicula chinensis
p87	Tilingia ajanensis
p88	Oenanthe lavanica
p89	Sium serra
p90	Hydrocotyle maritima
p91	Cryptotaenia japonica
p93	Chloranthus serratus
p94	Fallopia japonica
p95	Fallopia sachalinensis
p96	Persicaria filiformis
p97	Houttuynia cordata
p98	Phryma nana
p100	Filipendula camtschatica
p101	Potentilla fragarioides
p102	Agrimonia pilosa
p103	Geum japonicum
p104	Potentilla centigrana
p106	Potentilla freyniana
p107	Aruncus dioicus
p108	Achyranthes bidentata
p109	Geranium thunbergii
p110	Trifolium pratense
p111	Hylodesmum podocarpum
p112	Lespedeza spp.
p113	Epimedium koreanum
p116	Tiarella polyphylla
p117	Mitella pauciflora
p118	Astilbe thunbergii
p119	Chrysosplenium grayanum
p120	Rodgersia podophylla
p122	Trillium apetalon
p123	Cardiocrinum cordatum
p124	Hosta sieboldiana
p125	Lilium medeoloides
p126	Hosta spp.
p127	Smilax riparia
p128	Tricyrtis latifolia
p129	Disporum smilacinum
p130	Paris tetraphylla
p131	Maianthemum dilatatum
p132	Tricyrtis afinis
p133	Maianthemum japonicum
p135	Cremastra appendiculata
p136	Goodyera schlechtendaliana
p137	Orchidaceae sp.
p138	Swertia noguchiana
v1	Galium japonicum
v2	Akebia quinata
v3	Akebia trifoliata
v4	Hedera rhombea
v5	Schizopepon bryoniifolius
v6	Toxicodendron orientale
v7	Cynanchum caudatum
v8	Clematis apiifolia
v9	Berchemia racemosa
v10	Lonicera japonica
v11	Celastrus orbiculatus
v12	Vitis flexuosa
v13	Ampelopsis glandulosa
v15	Vitis coignetiae
v16	Actunudua arguta
v17	Actunudua polygama
v19	Pueraria lobata
v20	Wisteria floribunda
v21	Amphicarpaea edgeworthii
v22	Dioscorea nipponica
v23	Dioscorea tokoro
v24	Dioscorea tokoro
v25	Dioscorea japonica
v26	Schizophragma hydrangeoides
v27	Calyptranthe petiolaris
v28	Smilax china
v29	Tripterospermum japonicum
t1	Meliosma myriantha
t2	Chengiopanax sciadophylloides
t3	Gamblea innovans
t4	Kalopanax septemlobus
t5	Styrax japonicus
t6	Acer pictum
t7	Acer rufinerve
t8	Acer sieboldianum
t9	Acer micranthum
t10	Acer carpinifolium
t11	Acer japonicum
t12	Acer cissifolium
t13	Acer amoenum
t14	Cercidiphyllum japonicum
t15	Carpinus laxiflora
t16	Ostrya japonica
t17	Carpinus tschonoskii
t18	Carpinus cordata
t19	Betula ermanii
t21	Clerodendrum trichotomum
t22	Fagus crenata
t23	Pterocarya rhoifolia
t24	Viburnum opulus
t25	Sambucus racemosa
t26	Cryptomeria japonica
t28	Aesculus turbinata
t30	Ulmus laciniata
t31	Zelkova serrata
t32	Ulmus davidiana
t33	Aria alnifolia
t34	Padus grayana
t35	Sorbus commixta
t36	Chamaecyparis Spach
t37	Castanea crenata
t38	Quercus serrata
t39	Quercus crispula
t40	Larix kaempferi
t41	Hamamelis japonica
t42	Cornus macrophylla
t43	Cornus controversa
t44	Cornus kousa
t45	Fraxinus sieboldiana
t46	Magnolia kobus
t47	Magnolia salicfolia
t48	Magnolia obovata
t49	Ilex macropoda
t51	Hortensia cuspidata
t52	Clethra barbinervis
s1	Philadelphus satsumi
s2	Chimaphila japonica
s3	Caphalotaxus harringtonia
s4	Boehmeria spicata
s5	Aralia elata
s6	Eleutherococcus spinosus
s7	Alangium platanifolium
s8	Rhus javanica
s9	Toxicodendron trichocarpum
s10	Styrax obassia
s11	Stachyurus paraecox
s12	Corylus sieboldiana
s13	Lindera praecox
s14	Lindera umbellata var. membranacea
s15	Callicarpa japonica
s16	Morus australis
s17	Abelia spathulata
s18	Viburnum furcatum
s19	Viburnum dilatatum
s20	Weigela decola
s21	Viburnum wrightii
s22	Lonicera gracilipes
s23	Vaccinium japonicum
s26	Elliottia paniculata
s27	Rphododendron kaempferi
s28	Euonymus alatus var. altus f. striatus
s29	Euonymus oxyphyllus
s30	Symplocos sawafutagi
s31	Pourthiaea villosa
s32	Rubus crataegifolius
s33	Rubus mesogaeus
s34	Neillia incisa
s35	Rubus parvifolius
s36	Rubus microphyllus
s37	Rosa multiflora
s38	Rubus palmatus
s39	Kerria japonica
s40	Lespedeza bicolor
s41	Zanthoxylum schinifolium
s42	Zanthoxylum piperitum
s43	Helwingia japonica
s44	Aucuda japonica
s45	Staphylea bumalda
s46	Ligustrum obtusifolium
s47	Ilex crenata
s48	Ardisia japonica
s49	Heteromalla paniculata
s50	Daphniphyllum macropodum
