# Supplementary material for: Variability in deer diet and plant vulnerability to browsing among forests with different establishment years of sika deer
Source: PeerJ. 2021 Sep 17;9:e12165. doi: 10.7717/peerj.12165 (PMC8451445; doi:10.7717/peerj.12165)
Supplement: Supplemental Information 3 — Plant species detected in the vegetation survey, feeding traces and DNA barcoding of feces. [file peerj-09-12165-s003.zip › plant_site.csv]

year	deer_density	site	X	Y	a1	a2	a3	a4	a5	a6	a7	a8	a9	a10	a11	a12	a13	a14	a15	a16	a17	p1	p2	p3	p4	p5	p6	p7	p8	p9	p11	p12	p13	p14	p15	p16	p17	p18	p19	p20	p21	p22	p23	p24	p25	p26	p27	p28	p29
y1978	22.5	ooiwaisawa	72633.74398	-86064.17997	0	0	0	0	0	0	4	0	2	0	0	0	0	1	0	0	0	0	0	0	0	0	8	0	0	0	0	0	2	0	4	186	24	0	0	0	0	0	0	0	0	0	0	0	0
y1978	17.5	kuromoriyama	74227.23689	-88591.6026	0	0	0	0	0	0	0	0	0	0	0	0	0	0	0	0	0	0	0	0	0	0	0	0	0	0	0	0	1	0	0	0	1	0	5	0	0	0	0	0	0	0	0	0	0
y1978	8.5	suezaki	74381.70208	-106464.2246	0	2	0	0	0	3	24	0	1	0	0	41	3	1	0	0	0	0	0	0	1	1	0	0	0	0	0	0	10	4	0	0	6	0	0	0	0	0	0	0	0	0	0	2	0
y1978	17.5	akasaka	76319.42688	-92829.14574	0	0	0	0	0	0	2	0	0	0	0	0	0	0	0	0	0	0	0	0	0	0	0	0	0	15	68	0	5	0	0	0	0	0	0	0	0	0	0	0	0	0	175	40	0
y2003	12.5	hirazasa	57829.30082	-82065.81734	0	0	0	2	0	0	4	0	6	0	0	10	0	1	0	0	0	18	0	0	0	0	1	0	0	0	0	0	0	0	15	13	8	0	0	0	2	0	0	0	0	0	0	89	0
y2003	4	kamiayaori	52445.60806	-69515.75113	1	0	0	0	0	0	9	0	0	0	0	19	0	10	3	0	0	12	0	0	0	0	0	1	0	0	0	0	2	0	11	0	5	0	0	0	1	0	1	0	0	0	0	109	0
y2003	27.5	fuefuki	71017.44406	-73336.25246	2	0	0	0	1	0	6	0	0	0	5	0	0	0	0	0	0	2	0	0	0	0	0	0	0	0	0	0	0	0	0	0	6	0	0	0	0	2	0	0	0	0	0	153	0
y2003	6	kiumi	48235.73868	-106322.1024	0	0	5	0	0	0	0	0	0	0	0	0	0	0	0	0	0	2	0	0	0	0	0	0	0	0	10	10	20	0	0	0	0	0	0	0	0	0	2	5	0	0	0	0	0
y2003	4	kakudesawa	47457.96477	-81628.72861	0	0	0	0	0	0	0	0	0	0	0	0	0	0	0	0	0	0	0	0	0	0	0	0	0	0	117	0	1	0	0	0	0	0	0	0	0	0	0	0	0	0	0	60	0
y2011	8.5	setamai	52102.91732	-92269.79853	3	0	0	0	0	0	11	0	0	0	0	61	0	0	7	0	0	19	0	0	0	0	0	0	0	0	0	0	3	15	39	89	45	0	0	0	1	0	0	0	0	0	0	307	0
y2011	2	hitokabe	45637.75092	-84171.92508	0	0	0	0	0	0	1	0	0	10	0	13	0	8	0	0	0	4	0	0	0	0	2	0	1	0	0	0	3	98	204	26	9	0	0	0	0	0	0	0	0	0	0	36	2
y2011	12.5	nakadaki	60790.37724	-60234.15019	0	0	0	0	0	0	2	0	0	0	0	0	0	0	0	0	0	7	0	0	0	0	0	0	0	0	392	0	4	29	0	0	0	0	48	0	0	0	0	0	0	0	150	103	0
y2011	8.5	miyamori	51861.27717	-87355.01803	0	0	0	0	0	0	7	0	0	2	0	0	0	0	2	0	0	4	0	0	0	0	0	0	0	0	280	0	0	30	178	0	17	0	0	0	0	0	0	0	0	0	0	255	0
y2014	6	takizawa	27887.81692	-24682.40707	8	0	0	0	0	0	3	20	0	0	2	0	0	0	0	0	1	0	0	0	0	0	0	0	0	0	0	0	24	0	0	0	0	0	0	0	0	0	0	2	1	0	0	0	0
y2014	8.5	shiwa	39120.58324	-53097.72239	0	0	0	0	0	0	1	1	0	0	1	0	0	0	0	1	0	0	0	0	0	0	0	0	0	0	0	0	19	15	0	0	4	0	0	0	0	1	0	0	0	0	3	0	0
y2014	2	nagakurayama	38798.51875	-89975.61564	0	0	0	0	0	0	0	1	0	0	0	0	0	0	0	0	0	0	0	10	0	0	0	0	0	0	313	0	9	0	0	0	0	0	0	0	0	0	2	0	0	0	0	53	0
y2014	2	tamakisawa	38756.26578	-88615.93381	0	0	7	0	0	0	0	0	0	0	0	0	0	0	0	0	0	0	0	4	1	0	0	0	1	0	30	5	18	7	0	0	0	0	0	0	0	2	1	1	0	0	0	10	0
y2014	NA	hiyamizu	-27930.1445	1508.149018	0	0	0	0	0	0	0	0	0	0	0	0	0	0	0	0	0	0	8	0	0	0	0	0	0	0	33	0	0	0	106	0	0	0	0	2	0	0	0	2	0	3	0	10	0
y2014	NA	minamisawa	-45307.2819	46.03433361	0	0	0	0	0	0	0	0	0	0	0	0	0	0	12	0	0	0	0	0	0	0	0	0	0	0	35	0	2	60	15	30	9	0	0	0	0	0	0	0	0	0	0	0	0
y2014	NA	iwami	-36350.05533	-29166.49231	0	0	0	0	0	0	0	0	0	0	0	2	0	2	0	0	0	0	0	0	0	0	1	0	0	0	105	0	3	67	144	40	3	6	0	0	0	0	0	0	0	0	0	110	0
y2014	NA	fujisato	-48911.28202	34464.2291	0	0	42	0	0	0	0	40	16	85	0	0	0	10	30	0	0	2	0	0	0	0	2	0	0	0	460	0	0	0	103	18	1	0	0	0	0	0	1	0	0	0	0	45	0
y2014	NA	tazawako	-8167.17271	-29878.79749	0	0	0	0	0	0	0	0	0	5	20	0	0	13	87	0	0	0	0	0	0	0	0	0	0	0	0	5	0	54	27	0	7	0	0	0	1	0	0	0	0	0	103	65	0
[truncated: 225 more columns]
