# Supplementary material for: Variability in deer diet and plant vulnerability to browsing among forests with different establishment years of sika deer
Source: PeerJ. 2021 Sep 17;9:e12165. doi: 10.7717/peerj.12165 (PMC8451445; doi:10.7717/peerj.12165)
Supplement: Supplemental Information 3 — Plant species detected in the vegetation survey, feeding traces and DNA barcoding of feces. [file peerj-09-12165-s003.zip › README.txt]

Please see R_codes.R for detailed codes for each analyses. The plant ID in the coverage data and plant_site.csv corresponds to the plant list file.
Please see Supplementary files (Talbe S2, and S4) for summary of coverage, feeding trace for each plant species, Table S5 for proportions DNA reads of each plant taxa.
