# Supplementary material for: Variability in deer diet and plant vulnerability to browsing among forests with different establishment years of sika deer
Source: PeerJ. 2021 Sep 17;9:e12165. doi: 10.7717/peerj.12165 (PMC8451445; doi:10.7717/peerj.12165)
Supplement: Supplemental Information 3 — Plant species detected in the vegetation survey, feeding traces and DNA barcoding of feces. [file peerj-09-12165-s003.zip › speciesdiversity.csv]

year	site	species	shannon
y1978	ooiwaisawa	27	1.621128
y1978	kuromoriyama	49	3.088984
y1978	suezaki	48	2.931747
y1978	akasaka	46	2.677215
y2003	hirasasa	59	2.510749
y2003	kamiayaori	68	3.422072
y2003	fuefuki	49	1.695933
y2003	kadodesawa	63	3.543379
y2003	kiumi	71	3.825775
y2011	setamai	65	3.00078
y2011	hitokabe	78	3.370167
y2011	nakatakiyama	88	3.116646
y2011	miyamori	63	2.990969
y2014	yakizawa	68	3.173357
y2014	siwa	71	3.476883
y2014	nagakurayama	78	3.409744
y2014	tamakisawa	80	3.696165
y2014	hiyamizusawa	54	3.28304
y2014	minamisawa	60	3.416113
y2014	iwami	63	3.458634
y2014	fuzjisato	70	3.203157
y2014	tazawako	72	3.667424
